# Supplementary material for: Particular genomic and virulence traits associated with preterm infant-derived toxigenic Clostridium perfringens strains
Source: Nat Microbiol. 2023 May 25;8(6):1160–75. doi: 10.1038/s41564-023-01385-z (PMC10234813; doi:10.1038/s41564-023-01385-z)
Supplement: Supplementary file 3 — Supplementary Table 1 Clinical statistics: a summary of sample screening, C. perfringens isolates and incidence (colonization data) in this multi-center collaborative study. Supplementary Table 2 Clinical metadata. Supplementary Table 3 Genome assembly statistics. Supplementary Table 4 Metadata for in vivo metagenomics study. Supplementary Table 5 GenBank accessions for virulence genes. Supplementary Table 6 Links to databases used in the present study. [file 41564_2023_1385_MOESM3_ESM.xlsx]

## Sheet: Supplementary Table 1
Hospital	A	B	C	D	E	Total
Pure isolates no.	144	66	41	15	6	272
NICU isolates	125	60	12	15	6	218
NICU Individuals	24	16	6	3	3	52
Follow-up individuals	17	6	3	0	0	26
CPA-NEC infants	4	0	0	0	0	4
Screened samples	1177	543	41	55	15	1831
Screened individuals	324	177	21	21	15	558
						Mean (%)
C. perfringens-positive samples (%)	11.1	14	24.3	9.7	20	16.9a
						15.8 ± 6.2b
C. perfringens-positive individuals (%)	23.5	26	28.5	14.2	20	24.0a
						22.4 ± 5.6b
a Mean (%) calculated from total number of pooled samples across all hospitals.
b Mean ± SD (%) calculated from samples across individual hospitals. SD: Standard Deviation.
Note: There are overlaps between NICU and follow-up individuals.

## Sheet: Supplementary Table 2
Isolate	Project Accession	Year of admission	Location (UK)	Hospital	Individual ID	CPA-NEC	Lineage
IQ001	PRJNA755973	2015	London	Hospital A	N25	Non-CPA-NEC	VII
IQ002	PRJNA755973	2014	London	Hospital A	N26	Non-CPA-NEC	III
IQ003	PRJNA755973	2015	London	Hospital A	N16	Non-CPA-NEC	III
IQ004	PRJNA755973	2014	London	Hospital A	N27	Non-CPA-NEC	V
IQ005	PRJNA755973	2014	London	Hospital A	N28	Non-CPA-NEC	I
IQ006	PRJNA755973	2014	London	Hospital A	N29	Non-CPA-NEC	VII
IQ007	PRJNA755973	2014	London	Hospital A	N30	Non-CPA-NEC	V
IQ008	PRJNA755973	2014	London	Hospital A	N31	Non-CPA-NEC	VII
IQ009	PRJNA755973	2014	London	Hospital A	N32	Non-CPA-NEC	VI
IQ010	PRJNA755973	2015	London	Hospital A	N17	Non-CPA-NEC	VII
IQ011	PRJNA755973	2015	London	Hospital A	N17	Non-CPA-NEC	VII
IQ012	PRJNA755973	2015	London	Hospital A	N18	Non-CPA-NEC	VI
IQ013	PRJNA755973	2015	London	Hospital A	N18	Non-CPA-NEC	VI
IQ014	PRJNA755973	2014	London	Hospital A	N33	Non-CPA-NEC	VIII
IQ015	PRJNA755973	2014	London	Hospital A	N34	Non-CPA-NEC	V
IQ016	PRJNA755973	2015	London	Hospital A	N35	Non-CPA-NEC	VI
IQ017	PRJNA755973	2015	London	Hospital A	N36	Non-CPA-NEC	VII
IQ018	PRJNA755973	2015	London	Hospital A	N37	Non-CPA-NEC	VI
IQ019	PRJNA755973	2016	London	Hospital A	N38	Non-CPA-NEC	I
IQ020	PRJNA755973	2011	London	Hospital A	N1	CPA-NEC	VI
IQ021	PRJNA755973	2011	London	Hospital A	N1	CPA-NEC	VI
IQ022	PRJNA755973	2011	London	Hospital A	N1	CPA-NEC	VI
IQ023	PRJNA755973	2011	London	Hospital A	N1	CPA-NEC	VI
IQ024	PRJNA755973	2011	London	Hospital A	N1	CPA-NEC	VI
IQ025	PRJNA755973	2011	London	Hospital A	N2	Non-CPA-NEC	IV
IQ026	PRJNA755973	2011	London	Hospital A	N2	Non-CPA-NEC	IV
IQ027	PRJNA755973	2011	London	Hospital A	N3	Non-CPA-NEC	V
IQ028	PRJNA755973	2011	London	Hospital A	N3	CPA-NEC	I
IQ029	PRJNA755973	2011	London	Hospital A	N3	Non-CPA-NEC	I
IQ030	PRJNA755973	2011	London	Hospital A	N3	Non-CPA-NEC	I
IQ031	PRJNA755973	2011	London	Hospital A	N3	Non-CPA-NEC	I
IQ032	PRJNA755973	2011	London	Hospital A	N3	Non-CPA-NEC	I
IQ033	PRJNA755973	2011	London	Hospital A	N3	Non-CPA-NEC	I
IQ034	PRJNA755973	2011	London	Hospital A	N3	Non-CPA-NEC	I
IQ035	PRJNA755973	2011	London	Hospital A	N3	Non-CPA-NEC	IV
IQ036	PRJNA755973	2011	London	Hospital A	N3	CPA-NEC	IV
IQ037	PRJNA755973	2011	London	Hospital A	N4	Non-CPA-NEC	VI
IQ038	PRJNA755973	2011	London	Hospital A	N4	Non-CPA-NEC	VI
IQ039	PRJNA755973	2011	London	Hospital A	N4	Non-CPA-NEC	VI
IQ040	PRJNA755973	2011	London	Hospital A	N4	Non-CPA-NEC	VI
IQ041	PRJNA755973	2011	London	Hospital A	N5	Non-CPA-NEC	V
IQ042	PRJNA755973	2011	London	Hospital A	N5	Non-CPA-NEC	V
IQ043	PRJNA755973	2011	London	Hospital A	N5	Non-CPA-NEC	V
IQ044	PRJNA755973	2011	London	Hospital A	N5	Non-CPA-NEC	V
IQ045	PRJNA755973	2011	London	Hospital A	N5	Non-CPA-NEC	I
IQ046	PRJNA755973	2011	London	Hospital A	N5	Non-CPA-NEC	V
IQ049	PRJNA755973	2011	London	Hospital A	N5	Non-CPA-NEC	VII
IQ050	PRJNA755973	2011	London	Hospital A	N5	Non-CPA-NEC	VII
IQ051	PRJNA755973	2011	London	Hospital A	N6	Non-CPA-NEC	V
IQ052	PRJNA755973	2011	London	Hospital A	N6	Non-CPA-NEC	V
IQ053	PRJNA755973	2011	London	Hospital A	N6	Non-CPA-NEC	V
IQ054	PRJNA755973	2011	London	Hospital A	N6	Non-CPA-NEC	V
IQ055	PRJNA755973	2011	London	Hospital A	N6	Non-CPA-NEC	V
IQ056	PRJNA755973	2011	London	Hospital A	N6	Non-CPA-NEC	V
IQ057	PRJNA755973	2011	London	Hospital A	N7	Non-CPA-NEC	V
IQ058	PRJNA755973	2011	London	Hospital A	N7	Non-CPA-NEC	V
IQ059	PRJNA755973	2011	London	Hospital A	N7	Non-CPA-NEC	V
IQ060	PRJNA755973	2011	London	Hospital A	N7	Non-CPA-NEC	V
IQ061	PRJNA755973	2011	London	Hospital A	N7	Non-CPA-NEC	V
IQ062	PRJNA755973	2011	London	Hospital A	N7	Non-CPA-NEC	V
IQ063	PRJNA755973	2011	London	Hospital A	N7	Non-CPA-NEC	V
IQ064	PRJNA755973	2011	London	Hospital A	N7	Non-CPA-NEC	V
IQ065	PRJNA755973	2011	London	Hospital A	N7	Non-CPA-NEC	V
IQ066	PRJNA755973	2011	London	Hospital A	N7	Non-CPA-NEC	V
IQ067	PRJNA755973	2011	London	Hospital A	N8	Non-CPA-NEC	V
IQ068	PRJNA755973	2011	London	Hospital A	N8	Non-CPA-NEC	V
IQ069	PRJNA755973	2012	London	Hospital A	N9	Non-CPA-NEC	V
IQ070	PRJNA755973	2012	London	Hospital A	N9	Non-CPA-NEC	V
IQ071	PRJNA755973	2012	London	Hospital A	N9	Non-CPA-NEC	V
IQ072	PRJNA755973	2012	London	Hospital A	N9	Non-CPA-NEC	V
IQ073	PRJNA755973	2012	London	Hospital A	N10	Non-CPA-NEC	VII
IQ074	PRJNA755973	2012	London	Hospital A	N10	Non-CPA-NEC	VII
IQ075	PRJNA755973	2011	London	Hospital A	N10	Non-CPA-NEC	V
IQ076	PRJNA755973	2011	London	Hospital A	N10	Non-CPA-NEC	V
IQ077	PRJNA755973	2012	London	Hospital A	N10	Non-CPA-NEC	I
IQ078	PRJNA755973	2012	London	Hospital A	N10	Non-CPA-NEC	I
IQ079	PRJNA755973	2012	London	Hospital A	N10	Non-CPA-NEC	I
IQ080	PRJNA755973	2012	London	Hospital A	N10	Non-CPA-NEC	V
IQ081	PRJNA755973	2012	London	Hospital A	N11	Non-CPA-NEC	VII
IQ082	PRJNA755973	2012	London	Hospital A	N11	Non-CPA-NEC	VII
IQ083	PRJNA755973	2012	London	Hospital A	N11	Non-CPA-NEC	VII
IQ084	PRJNA755973	2011	London	Hospital A	N11	Non-CPA-NEC	V
IQ085	PRJNA755973	2011	London	Hospital A	N11	Non-CPA-NEC	V
IQ086	PRJNA755973	2012	London	Hospital A	N11	Non-CPA-NEC	V
IQ087	PRJNA755973	2012	London	Hospital A	N11	Non-CPA-NEC	V
IQ088	PRJNA755973	2012	London	Hospital A	N11	Non-CPA-NEC	V
IQ089	PRJNA755973	2012	London	Hospital A	N11	Non-CPA-NEC	V
IQ090	PRJNA755973	2012	London	Hospital A	N11	Non-CPA-NEC	VII
IQ091	PRJNA755973	2012	London	Hospital A	N12	Non-CPA-NEC	V
IQ092	PRJNA755973	2012	London	Hospital A	N12	Non-CPA-NEC	V
IQ093	PRJNA755973	2012	London	Hospital A	N12	Non-CPA-NEC	V
IQ094	PRJNA755973	2012	London	Hospital A	N12	Non-CPA-NEC	V
IQ095	PRJNA755973	2012	London	Hospital A	N13	Non-CPA-NEC	III
IQ096	PRJNA755973	2012	London	Hospital A	N13	Non-CPA-NEC	III
IQ097	PRJNA755973	2012	London	Hospital A	N13	Non-CPA-NEC	III
IQ098	PRJNA755973	2012	London	Hospital A	N13	Non-CPA-NEC	III
IQ099	PRJNA755973	2012	London	Hospital A	N14	Non-CPA-NEC	III
IQ100	PRJNA755973	2012	London	Hospital A	N14	Non-CPA-NEC	III
IQ101	PRJNA755973	2012	London	Hospital A	N14	Non-CPA-NEC	III
IQ102	PRJNA755973	2012	London	Hospital A	N14	Non-CPA-NEC	III
IQ103	PRJNA755973	2012	London	Hospital A	N15	Non-CPA-NEC	I
IQ104	PRJNA755973	2012	London	Hospital A	N15	Non-CPA-NEC	I
IQ105	PRJNA755973	2012	London	Hospital A	N15	Non-CPA-NEC	I
IQ106	PRJNA755973	2012	London	Hospital A	N15	Non-CPA-NEC	I
IQ107	PRJNA755973	2012	London	Hospital A	N16	Non-CPA-NEC	V
IQ108	PRJNA755973	2012	London	Hospital A	N16	Non-CPA-NEC	V
IQ109	PRJNA755973	2012	London	Hospital A	N16	Non-CPA-NEC	V
IQ110	PRJNA755973	2012	London	Hospital A	N16	Non-CPA-NEC	V
IQ111	PRJNA755973	2012	London	Hospital A	N17	Non-CPA-NEC	VI
IQ112	PRJNA755973	2012	London	Hospital A	N17	Non-CPA-NEC	VI
IQ113	PRJNA755973	2012	London	Hospital A	N17	Non-CPA-NEC	VI
IQ114	PRJNA755973	2012	London	Hospital A	N17	Non-CPA-NEC	VI
IQ115	PRJNA755973	2012	London	Hospital A	N18	Non-CPA-NEC	VI
IQ116	PRJNA755973	2012	London	Hospital A	N18	Non-CPA-NEC	VI
IQ117	PRJNA755973	2012	London	Hospital A	N18	Non-CPA-NEC	VI
IQ118	PRJNA755973	2012	London	Hospital A	N18	Non-CPA-NEC	VI
IQ119	PRJNA755973	2012	London	Hospital A	N19	Non-CPA-NEC	V
IQ120	PRJNA755973	2012	London	Hospital A	N19	Non-CPA-NEC	V
IQ121	PRJNA755973	2012	London	Hospital A	N20	Non-CPA-NEC	VI
IQ122	PRJNA755973	2012	London	Hospital A	N20	Non-CPA-NEC	VI
IQ123	PRJNA755973	2012	London	Hospital A	N20	Non-CPA-NEC	VI
IQ124	PRJNA755973	2012	London	Hospital A	N20	Non-CPA-NEC	VI
IQ125	PRJNA755973	2012	London	Hospital A	N20	Non-CPA-NEC	VI
IQ126	PRJNA755973	2012	London	Hospital A	N20	Non-CPA-NEC	VI
IQ127	PRJNA755973	2012	London	Hospital A	N20	CPA-NEC	VI
IQ128	PRJNA755973	2012	London	Hospital A	N20	CPA-NEC	VI
IQ129	PRJNA755973	2012	London	Hospital A	N20	CPA-NEC	VI
IQ130	PRJNA755973	2012	London	Hospital A	N21	Non-CPA-NEC	VII
IQ131	PRJNA755973	2012	London	Hospital A	N21	Non-CPA-NEC	VII
IQ132	PRJNA755973	2012	London	Hospital A	N22	Non-CPA-NEC	V
IQ133	PRJNA755973	2012	London	Hospital A	N22	Non-CPA-NEC	V
IQ134	PRJNA755973	2012	London	Hospital A	N22	Non-CPA-NEC	V
IQ135	PRJNA755973	2012	London	Hospital A	N22	Non-CPA-NEC	V
IQ136	PRJNA755973	2012	London	Hospital A	N22	Non-CPA-NEC	V
IQ137	PRJNA755973	2012	London	Hospital A	N22	Non-CPA-NEC	V
IQ138	PRJNA755973	2012	London	Hospital A	N22	Non-CPA-NEC	V
IQ139	PRJNA755973	2012	London	Hospital A	N23	Non-CPA-NEC	V
IQ140	PRJNA755973	2012	London	Hospital A	N23	Non-CPA-NEC	V
IQ141	PRJNA755973	2012	London	Hospital A	N23	Non-CPA-NEC	V
IQ142	PRJNA755973	2012	London	Hospital A	N23	Non-CPA-NEC	V
IQ143	PRJNA755973	2012	London	Hospital A	N23	Non-CPA-NEC	V
IQ144	PRJNA755973	2012	London	Hospital A	N23	Non-CPA-NEC	V
IQ145	PRJNA755973	2012	London	Hospital A	N24	CPA-NEC	VII
IQ146	PRJNA755973	2012	London	Hospital A	N24	CPA-NEC	VII
IQ147	PRJNA755973	2011	London	Hospital B	N39	Non-CPA-NEC	V
IQ148	PRJNA755973	2011	London	Hospital B	N39	Non-CPA-NEC	V
IQ149	PRJNA755973	2011	London	Hospital B	N40	Non-CPA-NEC	VII
IQ150	PRJNA755973	2011	London	Hospital B	N40	Non-CPA-NEC	VII
IQ151	PRJNA755973	2011	London	Hospital B	N40	Non-CPA-NEC	VII
IQ152	PRJNA755973	2011	London	Hospital B	N40	Non-CPA-NEC	VII
IQ153	PRJNA755973	2011	London	Hospital B	N40	Non-CPA-NEC	VII
IQ154	PRJNA755973	2011	London	Hospital B	N41	Non-CPA-NEC	VII
IQ155	PRJNA755973	2011	London	Hospital B	N41	Non-CPA-NEC	VII
IQ156	PRJNA755973	2011	London	Hospital B	N42	Non-CPA-NEC	VI
IQ157	PRJNA755973	2011	London	Hospital B	N42	Non-CPA-NEC	VI
IQ158	PRJNA755973	2011	London	Hospital B	N42	Non-CPA-NEC	VI
IQ159	PRJNA755973	2011	London	Hospital B	N42	Non-CPA-NEC	VI
IQ160	PRJNA755973	2011	London	Hospital B	N42	Non-CPA-NEC	VI
IQ161	PRJNA755973	2011	London	Hospital B	N42	Non-CPA-NEC	VI
IQ162	PRJNA755973	2012	London	Hospital B	N43	Non-CPA-NEC	VI
IQ163	PRJNA755973	2012	London	Hospital B	N43	Non-CPA-NEC	VI
IQ164	PRJNA755973	2012	London	Hospital B	N43	Non-CPA-NEC	V
IQ165	PRJNA755973	2012	London	Hospital B	N43	Non-CPA-NEC	V
IQ166	PRJNA755973	2012	London	Hospital B	N43	Non-CPA-NEC	VI
IQ167	PRJNA755973	2012	London	Hospital B	N43	Non-CPA-NEC	VI
IQ168	PRJNA755973	2012	London	Hospital B	N43	Non-CPA-NEC	VI
IQ169	PRJNA755973	2012	London	Hospital B	N43	Non-CPA-NEC	VI
IQ170	PRJNA755973	2012	London	Hospital B	N44	Non-CPA-NEC	V
IQ171	PRJNA755973	2012	London	Hospital B	N44	Non-CPA-NEC	V
IQ172	PRJNA755973	2012	London	Hospital B	N44	Non-CPA-NEC	V
IQ173	PRJNA755973	2012	London	Hospital B	N44	Non-CPA-NEC	V
IQ174	PRJNA755973	2012	London	Hospital B	N44	Non-CPA-NEC	V
IQ175	PRJNA755973	2012	London	Hospital B	N44	Non-CPA-NEC	V
IQ176	PRJNA755973	2012	London	Hospital B	N44	Non-CPA-NEC	V
IQ177	PRJNA755973	2012	London	Hospital B	N45	Non-CPA-NEC	VI
IQ178	PRJNA755973	2012	London	Hospital B	N45	Non-CPA-NEC	VI
IQ179	PRJNA755973	2012	London	Hospital B	N45	Non-CPA-NEC	VI
IQ180	PRJNA755973	2012	London	Hospital B	N45	Non-CPA-NEC	VI
IQ181	PRJNA755973	2012	London	Hospital B	N46	Non-CPA-NEC	VI
IQ182	PRJNA755973	2012	London	Hospital B	N46	Non-CPA-NEC	VI
IQ183	PRJNA755973	2012	London	Hospital B	N46	Non-CPA-NEC	VI
IQ184	PRJNA755973	2012	London	Hospital B	N46	Non-CPA-NEC	VI
IQ185	PRJNA755973	2012	London	Hospital B	N47	Non-CPA-NEC	V
IQ186	PRJNA755973	2012	London	Hospital B	N47	Non-CPA-NEC	V
IQ187	PRJNA755973	2012	London	Hospital B	N48	Non-CPA-NEC	V
IQ188	PRJNA755973	2012	London	Hospital B	N48	Non-CPA-NEC	V
IQ189	PRJNA755973	2012	London	Hospital B	N49	Non-CPA-NEC	V
IQ190	PRJNA755973	2012	London	Hospital B	N49	Non-CPA-NEC	V
IQ191	PRJNA755973	2012	London	Hospital B	N50	Non-CPA-NEC	VII
IQ192	PRJNA755973	2012	London	Hospital B	N50	Non-CPA-NEC	VII
IQ193	PRJNA755973	2012	London	Hospital B	N50	Non-CPA-NEC	VII
IQ194	PRJNA755973	2012	London	Hospital B	N50	Non-CPA-NEC	VII
IQ195	PRJNA755973	2012	London	Hospital B	N51	Non-CPA-NEC	V
IQ196	PRJNA755973	2012	London	Hospital B	N51	Non-CPA-NEC	V
IQ197	PRJNA755973	2012	London	Hospital B	N52	Non-CPA-NEC	V
IQ198	PRJNA755973	2012	London	Hospital B	N52	Non-CPA-NEC	V
IQ199	PRJNA755973	2012	London	Hospital B	N52	Non-CPA-NEC	V
IQ200	PRJNA755973	2012	London	Hospital B	N52	Non-CPA-NEC	V
IQ201	PRJNA755973	2012	London	Hospital B	N53	Non-CPA-NEC	V
IQ202	PRJNA755973	2012	London	Hospital B	N53	Non-CPA-NEC	V
IQ203	PRJNA755973	2012	London	Hospital B	N54	Non-CPA-NEC	V
IQ204	PRJNA755973	2012	London	Hospital B	N54	Non-CPA-NEC	V
IQ205	PRJNA755973	2012	London	Hospital B	N54	Non-CPA-NEC	V
IQ206	PRJNA755973	2012	London	Hospital B	N54	Non-CPA-NEC	V
IQ207	PRJNA755973	2014	London	Hospital B	N39	Non-CPA-NEC	VI
IQ208	PRJNA755973	2015	London	Hospital B	N55	Non-CPA-NEC	V
IQ209	PRJNA755973	2016	London	Hospital B	N54	Non-CPA-NEC	VI
IQ210	PRJNA755973	2014	London	Hospital B	N56	Non-CPA-NEC	V
IQ211	PRJNA755973	2015	London	Hospital B	N57	Non-CPA-NEC	VII
IQ212	PRJNA755973	2015	London	Hospital B	N58	Non-CPA-NEC	V
LH019	PRJNA755973	2015	Cambridge	Hospital D	N59	Non-CPA-NEC	II
LH020	PRJNA755973	2015	Cambridge	Hospital D	N59	Non-CPA-NEC	II
LH023	PRJNA755973	2015	Cambridge	Hospital D	N59	Non-CPA-NEC	II
LH024	PRJNA755973	2015	Cambridge	Hospital D	N59	Non-CPA-NEC	II
LH031	PRJNA755973	2015	Cambridge	Hospital D	N60	Non-CPA-NEC	VI
LH032	PRJNA755973	2015	Cambridge	Hospital D	N60	Non-CPA-NEC	VI
LH033	PRJNA755973	2015	Cambridge	Hospital D	N60	Non-CPA-NEC	VI
LH035	PRJNA755973	2015	Cambridge	Hospital D	N60	Non-CPA-NEC	VI
LH043	PRJNA755973	2015	Cambridge	Hospital D	N61	Non-CPA-NEC	VI
LH044	PRJNA755973	2015	Cambridge	Hospital D	N61	Non-CPA-NEC	VI
LH045	PRJNA755973	2015	Cambridge	Hospital D	N61	Non-CPA-NEC	VI
LH046	PRJNA755973	2014	Norwich	Hospital C	N62	Non-CPA-NEC	V
LH047	PRJNA755973	2014	Norwich	Hospital C	N62	Non-CPA-NEC	V
LH048	PRJNA755973	2014	Norwich	Hospital C	N62	Non-CPA-NEC	V
LH051	PRJNA755973	2014	Norwich	Hospital C	N63	Non-CPA-NEC	VII
LH055	PRJNA755973	2014	Norwich	Hospital C	N63	Non-CPA-NEC	VI
LH056	PRJNA755973	2015	Norwich	Hospital C	N63	Non-CPA-NEC	VII
LH057	PRJNA755973	2015	Norwich	Hospital C	N63	Non-CPA-NEC	VII
LH059	PRJNA755973	2015	Norwich	Hospital C	N63	Non-CPA-NEC	VII
LH060	PRJNA755973	2015	Norwich	Hospital C	N63	Non-CPA-NEC	V
LH062	PRJNA755973	2014	Norwich	Hospital C	N63	Non-CPA-NEC	V
LH063	PRJNA755973	2014	Norwich	Hospital C	N63	Non-CPA-NEC	V
LH064	PRJNA755973	2014	Norwich	Hospital C	N63	Non-CPA-NEC	V
LH065	PRJNA755973	2014	Norwich	Hospital C	N63	Non-CPA-NEC	VI
LH066	PRJNA755973	2014	Norwich	Hospital C	N64	Non-CPA-NEC	V
LH067	PRJNA755973	2014	Norwich	Hospital C	N64	Non-CPA-NEC	V
LH070	PRJNA755973	2014	Norwich	Hospital C	N64	Non-CPA-NEC	V
LH071	PRJNA755973	2014	Norwich	Hospital C	N64	Non-CPA-NEC	V
LH080	PRJNA755973	2014	Norwich	Hospital C	N65	Non-CPA-NEC	V
LH083	PRJNA755973	2014	Norwich	Hospital C	N66	Non-CPA-NEC	VII
LH084	PRJNA755973	2014	Norwich	Hospital C	N66	Non-CPA-NEC	VII
LH086	PRJNA755973	2014	Norwich	Hospital C	N66	Non-CPA-NEC	VII
LH101	PRJNA755973	2015	Norwich	Hospital C	N65	Non-CPA-NEC	VII
LH102	PRJNA755973	2015	Norwich	Hospital C	N65	Non-CPA-NEC	VII
LH103	PRJNA755973	2015	Norwich	Hospital C	N65	Non-CPA-NEC	VII
LH105	PRJNA755973	2015	Norwich	Hospital C	N65	Non-CPA-NEC	VII
LH107	PRJNA755973	2015	Norwich	Hospital C	N67	Non-CPA-NEC	V
LH108	PRJNA755973	2015	Norwich	Hospital C	N67	Non-CPA-NEC	V
LH109	PRJNA755973	2015	Norwich	Hospital C	N67	Non-CPA-NEC	V
LH111	PRJNA755973	2015	Norwich	Hospital C	N67	Non-CPA-NEC	V
LH112	PRJNA755973	2014	Norwich	Hospital C	N64	Non-CPA-NEC	V
LH113	PRJNA755973	2014	Norwich	Hospital C	N64	Non-CPA-NEC	V
LH114	PRJNA755973	2014	Norwich	Hospital C	N64	Non-CPA-NEC	V
LH115	PRJNA755973	2014	Norwich	Hospital C	N64	Non-CPA-NEC	V
LH116	PRJNA755973	2014	Norwich	Hospital C	N64	Non-CPA-NEC	V
LH120	PRJNA755973	2015	Norwich	Hospital C	N65	Non-CPA-NEC	VII
LH121	PRJNA755973	2015	Norwich	Hospital C	N65	Non-CPA-NEC	VII
LH122	PRJNA755973	2015	Norwich	Hospital C	N65	Non-CPA-NEC	VII
LH135	PRJNA755973	2015	Cambridge	Hospital D	N60	Non-CPA-NEC	VI
LH136	PRJNA755973	2015	Cambridge	Hospital D	N60	Non-CPA-NEC	VI
LH137	PRJNA755973	2015	Cambridge	Hospital D	N60	Non-CPA-NEC	VI
LH139	PRJNA755973	2015	Cambridge	Hospital D	N60	Non-CPA-NEC	VI
LHC1	PRJNA755973	2014	Norwich	Hospital C	N63	Non-CPA-NEC	V
LHC13	PRJNA755973	2015	Norwich	Hospital C	N63	Non-CPA-NEC	VI
LHC14	PRJNA755973	2015	Norwich	Hospital C	N63	Non-CPA-NEC	VII
LHC5	PRJNA755973	2014	Norwich	Hospital C	N62	Non-CPA-NEC	V
LHN001	PRJNA755973	2016	Newcastle	Hospital E	N68	Non-CPA-NEC	III
LHN002	PRJNA755973	2016	Newcastle	Hospital E	N68	Non-CPA-NEC	III
LHN003	PRJNA755973	2016	Newcastle	Hospital E	N69	Non-CPA-NEC	V
LHN004	PRJNA755973	2016	Newcastle	Hospital E	N69	Non-CPA-NEC	V
LHN005	PRJNA755973	2016	Newcastle	Hospital E	N69	Non-CPA-NEC	V
LHN006	PRJNA755973	2016	Newcastle	Hospital E	N70	Non-CPA-NEC	III

## Sheet: Supplementary Table 3
Genome ID	Project Accession	Genome (bp)	Contigs no.	GC(%)	N50 (bp)	Isolate/MAG	Project	Link
11	PRJNA422745	3197244	35	28.11	206922	Isolate	NCBI GenBank
13	PRJNA79	3085740	2	28.51	3031430	Isolate	NCBI GenBank
37	PRJNA422745	3481068	74	28.08	242998	Isolate	NCBI GenBank
48	PRJNA422745	3250386	33	28.03	245313	Isolate	NCBI GenBank
67	PRJNA422745	3448290	48	28.12	449346	Isolate	NCBI GenBank
1001175st1_F9	PRJNA637878	2931950	79	27.81	58708	Isolate	NCBI GenBank
1207_CPER	PRJNA267549	3203955	81	28.1	85634	Isolate	NCBI GenBank
13-0815-C	PRJNA327302	3646486	26	27.79	2028821	Isolate	NCBI GenBank
13-0815-D	PRJNA327302	3204823	26	28.15	1823696	Isolate	NCBI GenBank
13-0816-B	PRJNA327302	3270236	24	28.09	2007107	Isolate	NCBI GenBank
13-0847-D	PRJNA327302	3325670	31	28.1	1067129	Isolate	NCBI GenBank
2016TE7641_69	PRJNA490323	3228139	15	28.36	448963	Isolate	NCBI GenBank
2789STDY5608889	PRJEB10915	3321076	48	28.08	2127284	Isolate	NCBI GenBank
4928STDY7387889	PRJEB22252	3330548	19	28.19	1861412	Isolate	NCBI GenBank
4928STDY7387898	PRJEB22252	3129604	50	28.13	177402	Isolate	NCBI GenBank
4928STDY7387917	PRJEB22252	3245497	75	28.15	130984	Isolate	NCBI GenBank
4928STDY7387926	PRJEB22252	3205563	43	28.18	228710	Isolate	NCBI GenBank
79385-1	PRJNA436899	2776501	101	27.94	54539	Isolate	NCBI GenBank
79385-2	PRJNA436899	2757885	107	27.9	60447	Isolate	NCBI GenBank
79385-3	PRJNA436899	2776103	95	27.93	60885	Isolate	NCBI GenBank
79385-4	PRJNA436899	2761543	148	27.94	38155	Isolate	NCBI GenBank
79385-5	PRJNA436899	2775602	107	27.93	53135	Isolate	NCBI GenBank
79385-6	PRJNA436899	2779521	101	27.93	60885	Isolate	NCBI GenBank
79385-7	PRJNA436899	2780421	93	27.93	61115	Isolate	NCBI GenBank
83921_1_2	PRJNA436899	2779567	94	27.93	60885	Isolate	NCBI GenBank
83921_3_3	PRJNA436899	2781914	103	27.91	60447	Isolate	NCBI GenBank
83921_3_4	PRJNA436899	2775922	95	27.93	59675	Isolate	NCBI GenBank
96-7415	PRJNA422745	3383570	48	27.9	244647	Isolate	NCBI GenBank
98.78718-2	PRJNA422745	3608029	55	28.03	242624	Isolate	NCBI GenBank
AF30-3	PRJNA482748	3402500	49	28.02	132910	Isolate	NCBI GenBank
An185	PRJNA377666	3254381	71	28.01	121401	Isolate	NCBI GenBank
An68	PRJNA377666	3263985	47	28.01	142353	Isolate	NCBI GenBank
ATCC13124	PRJNA304	3256683	1	28.37	3256683	Isolate	NCBI GenBank
ATCC3626	PRJNA20027	3896305	98	28.36	88742	Isolate	NCBI GenBank
BSD2780061688st3_G3	PRJNA518912	3324331	22	28.07	1966772	Isolate	NCBI GenBank
BzA	PRJNA451295	3282838	64	28.18	154353	Isolate	NCBI GenBank
CBA7123	PRJDB5093	3135010	2	28.52	3088370	Isolate	NCBI GenBank
CP-01	PRJNA597712	2688034	234	28.59	17057	Isolate	NCBI GenBank
CP-02	PRJNA597712	3038824	133	28.29	46864	Isolate	NCBI GenBank
CP-04	PRJNA597712	3412925	120	28.08	54437	Isolate	NCBI GenBank
CP-05	PRJNA597712	3376421	185	28.06	39950	Isolate	NCBI GenBank
CP-06	PRJNA597712	3534593	100	27.92	129043	Isolate	NCBI GenBank
CP-07	PRJNA597712	3237697	18	28.1	559157	Isolate	NCBI GenBank
CP-08	PRJNA597712	3176365	24	28.08	419318	Isolate	NCBI GenBank
CP-09	PRJNA597712	3446226	22	28.05	428234	Isolate	NCBI GenBank
CP-10	PRJNA597712	3166998	231	28.35	20992	Isolate	NCBI GenBank
CP-11	PRJNA597712	3257846	29	28.07	220101	Isolate	NCBI GenBank
CP-12	PRJNA597712	2722930	252	28.13	17867	Isolate	NCBI GenBank
CP-13	PRJNA597712	3384569	206	28.03	32222	Isolate	NCBI GenBank
CP-14	PRJNA597712	3191452	124	28.23	48276	Isolate	NCBI GenBank
CP-15	PRJNA597712	3218705	38	28.15	194900	Isolate	NCBI GenBank
CP-16	PRJNA597712	3407131	77	28	137371	Isolate	NCBI GenBank
CP-17	PRJNA597712	3171589	170	28.28	33409	Isolate	NCBI GenBank
CP-18	PRJNA597712	3284799	211	28.21	32313	Isolate	NCBI GenBank
CP-19	PRJNA597712	3181864	175	28.22	26858	Isolate	NCBI GenBank
CP-20	PRJNA597712	3278999	205	28.26	28582	Isolate	NCBI GenBank
CP-21	PRJNA597712	3627245	100	27.98	126548	Isolate	NCBI GenBank
CP-22	PRJNA597712	3633863	111	27.89	126336	Isolate	NCBI GenBank
CP-23	PRJNA597712	3316666	54	28.1	132550	Isolate	NCBI GenBank
CP-24	PRJNA597712	3318726	29	28.05	495025	Isolate	NCBI GenBank
CP-25	PRJNA597712	3011842	265	28.55	18045	Isolate	NCBI GenBank
CP-26	PRJNA597712	3337572	24	28.09	395310	Isolate	NCBI GenBank
CP-27	PRJNA597712	3498824	48	28	336303	Isolate	NCBI GenBank
CP-28	PRJNA597712	3187150	166	28.28	41136	Isolate	NCBI GenBank
CP-29	PRJNA597712	3418591	39	28.03	240956	Isolate	NCBI GenBank
CP-30	PRJNA597712	3234661	69	28.15	82515	Isolate	NCBI GenBank
CP-31	PRJNA597712	3360461	108	28.14	53535	Isolate	NCBI GenBank
CP-32	PRJNA597712	3396157	28	28.03	2097955	Isolate	NCBI GenBank
CP-34	PRJNA597712	3542603	46	27.94	2192814	Isolate	NCBI GenBank
CP-36	PRJNA597712	3252225	89	28.2	65596	Isolate	NCBI GenBank
CP-37	PRJNA597712	3272214	17	28.04	444482	Isolate	NCBI GenBank
CP-38	PRJNA597712	3342561	472	28.25	14101	Isolate	NCBI GenBank
CP-39	PRJNA597712	3353485	39	28.06	198805	Isolate	NCBI GenBank
CP-40	PRJNA597712	3767282	86	27.86	422840	Isolate	NCBI GenBank
CP-42	PRJNA597712	3311252	137	28.02	52741	Isolate	NCBI GenBank
CP-44	PRJNA597712	3396324	27	28.03	2097955	Isolate	NCBI GenBank
CP-45	PRJNA597712	3306126	41	28.12	174541	Isolate	NCBI GenBank
CP15	PRJNA363041	3378662	5	28.56	3354441	Isolate	NCBI GenBank
CP4	PRJNA294154	3642209	98	27.8	83876	Isolate	NCBI GenBank
cp508.17	PRJEB29247	3476899	120	28	67577	Isolate	NCBI GenBank
cp515.17	PRJEB29247	3587327	114	28.07	81525	Isolate	NCBI GenBank
Del1	PRJNA363042	3810896	5	28.19	3559163	Isolate	NCBI GenBank
EHE-NE18	PRJNA341531	3663932	4	28.23	3463721	Isolate	NCBI GenBank
EHE-NE7	PRJNA422745	3430497	88	28.02	168416	Isolate	NCBI GenBank
EUR-NE15	PRJNA422745	3588449	62	28.02	1012488	Isolate	NCBI GenBank
F262	PRJNA51969	3468406	14	27.97	3333039	Isolate	NCBI GenBank
F4969	PRJNA20031	3510272	74	28.56	96499	Isolate	NCBI GenBank
FC2	PRJNA422745	3486930	81	28.21	975323	Isolate	NCBI GenBank
FORC_003	PRJNA259939	3395109	2	28.41	3338532	Isolate	NCBI GenBank
FORC_025	PRJNA299533	3343822	1	28.48	3343822	Isolate	NCBI GenBank
GNP-1	PRJNA422745	3725979	128	27.98	242799	Isolate	NCBI GenBank
IQ001	PRJNA755973	3532932	59	27.95	396537	Isolate	This study
IQ002	PRJNA755973	3429273	30	27.99	458703	Isolate	This study
IQ003	PRJNA755973	3509345	31	27.97	404448	Isolate	This study
IQ004	PRJNA755973	3115037	40	28.08	171851	Isolate	This study
IQ005	PRJNA755973	3172713	37	28.26	333538	Isolate	This study
IQ006	PRJNA755973	3410768	26	27.92	419903	Isolate	This study
IQ007	PRJNA755973	3199794	56	28.05	133905	Isolate	This study
IQ008	PRJNA755973	3338518	24	28.03	692801	Isolate	This study
IQ009	PRJNA755973	3307893	22	28.06	957582	Isolate	This study
IQ010	PRJNA755973	3320160	26	28.07	801582	Isolate	This study
IQ011	PRJNA755973	3337974	68	28.02	293113	Isolate	This study
IQ012	PRJNA755973	3267765	28	28.1	236819	Isolate	This study
IQ013	PRJNA755973	3266305	29	28.09	388889	Isolate	This study
IQ014	PRJNA755973	2965597	120	27.84	47696	Isolate	This study
IQ015	PRJNA755973	3289274	52	28.09	145625	Isolate	This study
IQ016	PRJNA755973	3302298	22	28.1	977133	Isolate	This study
IQ017	PRJNA755973	3336669	30	28.03	271091	Isolate	This study
IQ018	PRJNA755973	3291894	59	28.15	254016	Isolate	This study
IQ019	PRJNA755973	3098297	18	28.23	763547	Isolate	This study
IQ020	PRJNA755973	3235291	20	28.09	1725671	Isolate	This study
IQ021	PRJNA755973	3235807	20	28.09	1725671	Isolate	This study
IQ022	PRJNA755973	3237251	21	28.09	439276	Isolate	This study
IQ023	PRJNA755973	3236620	22	28.09	439276	Isolate	This study
IQ024	PRJNA755973	3237110	22	28.1	439276	Isolate	This study
IQ025	PRJNA755973	3270674	33	28.06	244679	Isolate	This study
IQ026	PRJNA755973	3271523	30	28.06	370539	Isolate	This study
IQ027	PRJNA755973	3380570	55	27.94	160898	Isolate	This study
IQ028	PRJNA755973	3054016	27	28.18	671369	Isolate	This study
IQ029	PRJNA755973	3055565	25	28.18	671369	Isolate	This study
IQ030	PRJNA755973	3054394	27	28.18	671369	Isolate	This study
IQ031	PRJNA755973	3055155	27	28.18	530268	Isolate	This study
IQ032	PRJNA755973	3054133	24	28.18	671369	Isolate	This study
IQ033	PRJNA755973	3054576	26	28.18	671369	Isolate	This study
IQ034	PRJNA755973	3054175	26	28.18	671369	Isolate	This study
IQ035	PRJNA755973	3269352	37	28.06	244569	Isolate	This study
IQ036	PRJNA755973	3270258	34	28.06	219433	Isolate	This study
IQ037	PRJNA755973	3180526	31	28.1	185942	Isolate	This study
IQ038	PRJNA755973	3181377	30	28.1	176410	Isolate	This study
IQ039	PRJNA755973	3182539	27	28.1	210153	Isolate	This study
IQ040	PRJNA755973	3183826	26	28.1	205119	Isolate	This study
IQ041	PRJNA755973	3170864	43	28.12	178791	Isolate	This study
IQ042	PRJNA755973	3171841	40	28.12	167507	Isolate	This study
IQ043	PRJNA755973	3224471	44	28.11	161497	Isolate	This study
IQ044	PRJNA755973	3224591	41	28.11	178791	Isolate	This study
IQ045	PRJNA755973	3181458	34	28.14	1649495	Isolate	This study
IQ046	PRJNA755973	3170433	40	28.12	184899	Isolate	This study
IQ049	PRJNA755973	3304227	30	28.11	2084142	Isolate	This study
IQ050	PRJNA755973	3298783	17	28.12	2087199	Isolate	This study
IQ051	PRJNA755973	3139567	36	28.08	204852	Isolate	This study
IQ052	PRJNA755973	3137472	34	28.08	226181	Isolate	This study
IQ053	PRJNA755973	3137938	36	28.09	226181	Isolate	This study
IQ054	PRJNA755973	3141273	32	28.08	348077	Isolate	This study
IQ055	PRJNA755973	3184424	34	28.07	183997	Isolate	This study
IQ056	PRJNA755973	3139400	31	28.08	237276	Isolate	This study
IQ057	PRJNA755973	3161313	41	28.09	177100	Isolate	This study
IQ058	PRJNA755973	3159626	41	28.08	147776	Isolate	This study
IQ059	PRJNA755973	3194665	41	28.09	195144	Isolate	This study
IQ060	PRJNA755973	3196558	37	28.09	178216	Isolate	This study
IQ061	PRJNA755973	3193937	35	28.09	189378	Isolate	This study
IQ062	PRJNA755973	3195516	39	28.08	177100	Isolate	This study
IQ063	PRJNA755973	3199612	44	28.08	181687	Isolate	This study
IQ064	PRJNA755973	3198229	37	28.09	188089	Isolate	This study
IQ065	PRJNA755973	3195326	40	28.09	177198	Isolate	This study
IQ066	PRJNA755973	3194771	39	28.09	177198	Isolate	This study
IQ067	PRJNA755973	3216403	43	28.14	174420	Isolate	This study
IQ068	PRJNA755973	3217126	42	28.14	218693	Isolate	This study
IQ069	PRJNA755973	3113415	55	28.14	99229	Isolate	This study
IQ070	PRJNA755973	3113651	56	28.14	99229	Isolate	This study
IQ071	PRJNA755973	3109224	52	28.06	140551	Isolate	This study
IQ072	PRJNA755973	3110669	51	28.06	140265	Isolate	This study
IQ073	PRJNA755973	3467860	33	28.01	785642	Isolate	This study
IQ074	PRJNA755973	3467540	31	28.01	206110	Isolate	This study
IQ075	PRJNA755973	3106872	57	28.09	120211	Isolate	This study
IQ076	PRJNA755973	3105273	58	28.1	102300	Isolate	This study
IQ077	PRJNA755973	3085565	28	28.2	663418	Isolate	This study
IQ078	PRJNA755973	3084115	31	28.2	663418	Isolate	This study
IQ079	PRJNA755973	3078955	28	28.2	663418	Isolate	This study
IQ080	PRJNA755973	3250769	55	28.08	123301	Isolate	This study
IQ081	PRJNA755973	3290778	23	28.07	2005192	Isolate	This study
IQ082	PRJNA755973	3291023	23	28.08	940150	Isolate	This study
IQ083	PRJNA755973	3291824	21	28.08	2005192	Isolate	This study
IQ084	PRJNA755973	3126147	38	28.09	185609	Isolate	This study
IQ085	PRJNA755973	3124967	39	28.08	183414	Isolate	This study
IQ086	PRJNA755973	3251745	55	28.08	123475	Isolate	This study
IQ087	PRJNA755973	3250967	55	28.09	111617	Isolate	This study
IQ088	PRJNA755973	3101374	52	28.08	150946	Isolate	This study
IQ089	PRJNA755973	3101554	51	28.08	150946	Isolate	This study
IQ090	PRJNA755973	3291738	21	28.08	2005192	Isolate	This study
IQ091	PRJNA755973	3323110	37	28.02	148665	Isolate	This study
IQ092	PRJNA755973	3363412	42	28.01	244610	Isolate	This study
IQ093	PRJNA755973	3363806	43	28.01	244610	Isolate	This study
IQ094	PRJNA755973	3363546	41	28.01	174452	Isolate	This study
IQ095	PRJNA755973	3584436	27	27.91	554617	Isolate	This study
IQ096	PRJNA755973	3583466	30	27.91	554617	Isolate	This study
IQ097	PRJNA755973	3584131	30	27.91	412015	Isolate	This study
IQ098	PRJNA755973	3584480	28	27.91	412015	Isolate	This study
IQ099	PRJNA755973	3584023	27	27.91	592868	Isolate	This study
IQ100	PRJNA755973	3585125	29	27.92	554619	Isolate	This study
IQ101	PRJNA755973	3583920	31	27.91	625431	Isolate	This study
IQ102	PRJNA755973	3585216	29	27.91	625431	Isolate	This study
IQ103	PRJNA755973	3189606	37	28.05	744834	Isolate	This study
IQ104	PRJNA755973	3190868	33	28.05	744834	Isolate	This study
IQ105	PRJNA755973	3189100	36	28.05	744834	Isolate	This study
IQ106	PRJNA755973	3191026	34	28.05	744834	Isolate	This study
IQ107	PRJNA755973	3137564	54	28.09	115342	Isolate	This study
IQ108	PRJNA755973	3138002	52	28.1	115342	Isolate	This study
IQ109	PRJNA755973	3132998	55	28.09	111358	Isolate	This study
IQ110	PRJNA755973	3137341	53	28.09	115342	Isolate	This study
IQ111	PRJNA755973	3446486	36	27.99	260618	Isolate	This study
IQ112	PRJNA755973	3445848	39	27.98	247910	Isolate	This study
IQ113	PRJNA755973	3446892	43	27.97	260618	Isolate	This study
IQ114	PRJNA755973	3444831	37	27.98	260618	Isolate	This study
IQ115	PRJNA755973	3445523	40	27.98	260618	Isolate	This study
IQ116	PRJNA755973	3444315	38	27.98	260618	Isolate	This study
IQ117	PRJNA755973	3445704	38	27.99	260618	Isolate	This study
IQ118	PRJNA755973	3444559	37	27.98	260618	Isolate	This study
IQ119	PRJNA755973	3121811	55	28.08	127668	Isolate	This study
IQ120	PRJNA755973	3122000	56	28.09	127668	Isolate	This study
IQ121	PRJNA755973	3444925	39	27.98	276639	Isolate	This study
IQ122	PRJNA755973	3445278	38	27.98	260618	Isolate	This study
IQ123	PRJNA755973	3444761	38	27.98	304388	Isolate	This study
IQ124	PRJNA755973	3445265	39	27.98	260618	Isolate	This study
IQ125	PRJNA755973	3445439	36	27.99	260618	Isolate	This study
IQ126	PRJNA755973	3445760	39	27.98	260618	Isolate	This study
IQ127	PRJNA755973	3445772	38	27.98	260618	Isolate	This study
IQ128	PRJNA755973	3445078	38	27.98	304388	Isolate	This study
IQ129	PRJNA755973	3445147	38	27.98	247912	Isolate	This study
IQ130	PRJNA755973	3456059	139	27.98	931434	Isolate	This study
IQ131	PRJNA755973	3349920	22	28.06	931434	Isolate	This study
IQ132	PRJNA755973	3168041	33	28.1	164437	Isolate	This study
IQ133	PRJNA755973	3168078	34	28.1	204626	Isolate	This study
IQ134	PRJNA755973	3169747	32	28.1	255636	Isolate	This study
IQ135	PRJNA755973	3166283	36	28.1	178669	Isolate	This study
IQ136	PRJNA755973	3167540	31	28.11	255874	Isolate	This study
IQ137	PRJNA755973	3165610	36	28.1	160102	Isolate	This study
IQ138	PRJNA755973	3165888	36	28.1	159878	Isolate	This study
IQ139	PRJNA755973	3144720	78	28.04	79045	Isolate	This study
IQ140	PRJNA755973	3145739	80	28.03	71320	Isolate	This study
IQ141	PRJNA755973	3168169	33	28.1	184909	Isolate	This study
IQ142	PRJNA755973	3167482	34	28.1	164446	Isolate	This study
IQ143	PRJNA755973	3170234	30	28.1	203722	Isolate	This study
IQ144	PRJNA755973	3166053	33	28.11	234620	Isolate	This study
IQ145	PRJNA755973	3272331	26	28.06	296097	Isolate	This study
IQ146	PRJNA755973	3272946	25	28.07	430506	Isolate	This study
IQ147	PRJNA755973	3212542	38	28.02	183178	Isolate	This study
IQ148	PRJNA755973	3213327	37	28.02	240744	Isolate	This study
IQ149	PRJNA755973	3337140	23	28.05	945406	Isolate	This study
IQ150	PRJNA755973	3337086	24	28.05	945406	Isolate	This study
IQ151	PRJNA755973	3337788	22	28.05	945406	Isolate	This study
IQ152	PRJNA755973	3337037	23	28.04	945406	Isolate	This study
IQ153	PRJNA755973	3337974	25	28.05	373940	Isolate	This study
IQ154	PRJNA755973	3337458	21	28.05	945334	Isolate	This study
IQ155	PRJNA755973	3337058	23	28.04	945406	Isolate	This study
IQ156	PRJNA755973	3194390	19	28.17	1927693	Isolate	This study
IQ157	PRJNA755973	3193642	20	28.17	1927636	Isolate	This study
IQ158	PRJNA755973	3200138	17	28.18	2037003	Isolate	This study
IQ159	PRJNA755973	3200033	18	28.17	1991963	Isolate	This study
IQ160	PRJNA755973	3194752	18	28.17	1991878	Isolate	This study
IQ161	PRJNA755973	3194502	19	28.17	1991538	Isolate	This study
IQ162	PRJNA755973	3445451	38	27.99	256317	Isolate	This study
IQ163	PRJNA755973	3447803	41	27.99	405414	Isolate	This study
IQ164	PRJNA755973	3259344	50	28.07	169114	Isolate	This study
IQ165	PRJNA755973	3252590	51	28.07	169115	Isolate	This study
IQ166	PRJNA755973	3446284	37	27.98	312416	Isolate	This study
IQ167	PRJNA755973	3445289	36	27.98	304388	Isolate	This study
IQ168	PRJNA755973	3440344	36	27.99	260618	Isolate	This study
IQ169	PRJNA755973	3439580	38	27.98	260618	Isolate	This study
IQ170	PRJNA755973	3127166	61	28.07	115343	Isolate	This study
IQ171	PRJNA755973	3123729	62	28.07	115343	Isolate	This study
IQ172	PRJNA755973	3141037	66	28.07	101131	Isolate	This study
IQ173	PRJNA755973	3124826	65	28.07	101829	Isolate	This study
IQ174	PRJNA755973	3141426	64	28.07	101830	Isolate	This study
IQ175	PRJNA755973	3142889	63	28.07	99480	Isolate	This study
IQ176	PRJNA755973	3144011	61	28.07	115343	Isolate	This study
IQ177	PRJNA755973	3445867	38	27.99	304388	Isolate	This study
IQ178	PRJNA755973	3444663	39	27.98	304388	Isolate	This study
IQ179	PRJNA755973	3444526	39	27.98	260618	Isolate	This study
IQ180	PRJNA755973	3444552	41	27.98	260618	Isolate	This study
IQ181	PRJNA755973	3445283	39	27.98	304388	Isolate	This study
IQ182	PRJNA755973	3443998	39	27.98	276639	Isolate	This study
IQ183	PRJNA755973	3411306	34	27.98	276639	Isolate	This study
IQ184	PRJNA755973	3445235	39	27.98	260618	Isolate	This study
IQ185	PRJNA755973	3097132	30	28.06	174004	Isolate	This study
IQ186	PRJNA755973	3092591	37	28.06	138690	Isolate	This study
IQ187	PRJNA755973	3160157	50	28.14	138318	Isolate	This study
IQ188	PRJNA755973	3157240	52	28.14	130823	Isolate	This study
IQ189	PRJNA755973	3094259	54	28.04	140249	Isolate	This study
IQ190	PRJNA755973	3090127	58	28.04	132678	Isolate	This study
IQ191	PRJNA755973	3388943	30	28.06	314190	Isolate	This study
IQ192	PRJNA755973	3388527	31	28.06	313462	Isolate	This study
IQ193	PRJNA755973	3393333	29	28.06	314190	Isolate	This study
IQ194	PRJNA755973	3333766	27	28.07	314191	Isolate	This study
IQ195	PRJNA755973	3151410	62	28.1	107138	Isolate	This study
IQ196	PRJNA755973	3152607	59	28.11	106827	Isolate	This study
IQ197	PRJNA755973	3151676	63	28.11	94320	Isolate	This study
IQ198	PRJNA755973	3153612	64	28.11	94320	Isolate	This study
IQ199	PRJNA755973	3152421	63	28.11	103637	Isolate	This study
IQ200	PRJNA755973	3154798	71	28.11	103637	Isolate	This study
IQ201	PRJNA755973	3143531	56	28.09	131060	Isolate	This study
IQ202	PRJNA755973	3142958	59	28.08	127913	Isolate	This study
IQ203	PRJNA755973	3146367	58	28.08	132144	Isolate	This study
IQ204	PRJNA755973	3144567	51	28.09	127913	Isolate	This study
IQ205	PRJNA755973	3145148	49	28.08	131060	Isolate	This study
IQ206	PRJNA755973	3145055	50	28.08	131036	Isolate	This study
IQ207	PRJNA755973	3252440	28	28.11	448702	Isolate	This study
IQ208	PRJNA755973	3122269	44	28.03	132527	Isolate	This study
IQ209	PRJNA755973	3484226	26	27.99	359853	Isolate	This study
IQ210	PRJNA755973	3399132	65	28.07	127945	Isolate	This study
IQ211	PRJNA755973	3316530	20	28.04	669547	Isolate	This study
IQ212	PRJNA755973	3113842	63	28.09	94361	Isolate	This study
ITX1105-12MP	PRJNA422745	3651954	252	28.21	32741	Isolate	NCBI GenBank
JFP718	PRJNA327316	3652220	56	27.98	197638	Isolate	NCBI GenBank
JFP727	PRJNA327317	3624033	47	28.01	151112	Isolate	NCBI GenBank
JFP728	PRJNA327319	3579626	85	27.98	83659	Isolate	NCBI GenBank
JFP771	PRJNA327398	3495308	81	27.98	118182	Isolate	NCBI GenBank
JFP774	PRJNA327402	3548595	56	28.02	142704	Isolate	NCBI GenBank
JFP795	PRJNA327404	3578912	67	28	114607	Isolate	NCBI GenBank
JFP796	PRJNA327405	3601148	114	28.01	75633	Isolate	NCBI GenBank
JFP801	PRJNA327406	3580610	59	28.01	143793	Isolate	NCBI GenBank
JFP804	PRJNA327409	3625968	117	28.01	71788	Isolate	NCBI GenBank
JFP810	PRJNA327410	3830406	95	28.04	161738	Isolate	NCBI GenBank
JFP826	PRJNA327411	3660408	70	27.99	105999	Isolate	NCBI GenBank
JFP828	PRJNA327440	3564370	54	27.98	125860	Isolate	NCBI GenBank
JFP829	PRJNA327441	3639686	108	27.96	71458	Isolate	NCBI GenBank
JFP833	PRJNA327442	3521770	96	27.93	84324	Isolate	NCBI GenBank
JFP834	PRJNA327443	3549140	121	27.87	96309	Isolate	NCBI GenBank
JFP836	PRJNA327444	3599532	51	28.03	163794	Isolate	NCBI GenBank
JFP914	PRJNA327445	3819232	79	27.95	104224	Isolate	NCBI GenBank
JFP916	PRJNA327446	3660641	67	28.01	160443	Isolate	NCBI GenBank
JFP921	PRJNA327447	3601767	78	27.95	100577	Isolate	NCBI GenBank
JFP922	PRJNA327448	3612099	76	27.98	186517	Isolate	NCBI GenBank
JFP923	PRJNA327449	3589715	48	28.01	212576	Isolate	NCBI GenBank
JFP941	PRJNA327450	3594640	64	28	109035	Isolate	NCBI GenBank
JFP961	PRJNA327451	3617219	66	28	138753	Isolate	NCBI GenBank
JFP978	PRJNA327452	3585277	68	27.9	106630	Isolate	NCBI GenBank
JFP980	PRJNA327453	3654588	67	28	108867	Isolate	NCBI GenBank
JFP981	PRJNA327455	3580367	68	27.89	131646	Isolate	NCBI GenBank
JFP982	PRJNA327456	3670557	62	28	137154	Isolate	NCBI GenBank
JFP983	PRJNA327457	3657522	46	28	204880	Isolate	NCBI GenBank
JFP986	PRJNA327458	3669049	58	27.98	158758	Isolate	NCBI GenBank
JFP992	PRJNA327459	3657868	70	28	174400	Isolate	NCBI GenBank
JGS1495	PRJNA20025	3661329	84	28.57	117588	Isolate	NCBI GenBank
JGS1721	PRJNA28587	4045016	221	28.26	80514	Isolate	NCBI GenBank
JGS1987	PRJNA20029	4127102	101	28.07	88895	Isolate	NCBI GenBank
JJC	PRJNA215269	3259329	69	28.11	98246	Isolate	NCBI GenBank
JP55	PRJNA276414	3571229	6	28.18	3347300	Isolate	NCBI GenBank
JP838	PRJNA276513	4070811	5	27.93	3530414	Isolate	NCBI GenBank
JS5388	PRJNA280769	3475673	266	28.02	36594	Isolate	NCBI GenBank
JXJA17	PRJNA445216	3324072	1	28.51	3324072	Isolate	NCBI GenBank
LH019	PRJNA755973	3584942	42	27.89	223801	Isolate	This study
LH020	PRJNA755973	3555171	36	27.88	223801	Isolate	This study
LH023	PRJNA755973	3581831	37	27.89	223801	Isolate	This study
LH024	PRJNA755973	3584791	36	27.89	223875	Isolate	This study
LH031	PRJNA755973	3274683	28	28.08	356338	Isolate	This study
LH032	PRJNA755973	3275094	26	28.08	456059	Isolate	This study
LH033	PRJNA755973	3272831	26	28.09	456059	Isolate	This study
LH035	PRJNA755973	3274808	28	28.08	397493	Isolate	This study
LH043	PRJNA755973	3274898	27	28.08	397110	Isolate	This study
LH044	PRJNA755973	3274643	26	28.08	397110	Isolate	This study
LH045	PRJNA755973	3269885	26	28.08	397110	Isolate	This study
LH046	PRJNA755973	3205289	48	28.03	163846	Isolate	This study
LH047	PRJNA755973	3206125	49	28.02	163846	Isolate	This study
LH048	PRJNA755973	3205856	48	28.03	163605	Isolate	This study
LH051	PRJNA755973	3338589	23	28.02	896904	Isolate	This study
LH055	PRJNA755973	3245251	15	28.09	1667505	Isolate	This study
LH056	PRJNA755973	3338219	24	28.02	896904	Isolate	This study
LH057	PRJNA755973	3338839	24	28.02	897186	Isolate	This study
LH059	PRJNA755973	3339825	22	28.03	896943	Isolate	This study
LH060	PRJNA755973	3147076	46	28.05	155404	Isolate	This study
LH062	PRJNA755973	3279296	66	28.04	82358	Isolate	This study
LH063	PRJNA755973	3284438	71	28.03	82399	Isolate	This study
LH064	PRJNA755973	3280285	66	28.04	84042	Isolate	This study
LH065	PRJNA755973	3244574	19	28.08	1991366	Isolate	This study
LH066	PRJNA755973	3347530	43	28.01	169679	Isolate	This study
LH067	PRJNA755973	3347547	41	28.01	169679	Isolate	This study
LH070	PRJNA755973	3347196	45	28.01	136361	Isolate	This study
LH071	PRJNA755973	3347708	42	28.01	169679	Isolate	This study
LH080	PRJNA755973	3141208	50	28.08	157267	Isolate	This study
LH083	PRJNA755973	3666891	98	27.85	185294	Isolate	This study
LH084	PRJNA755973	3706696	99	27.83	155819	Isolate	This study
LH086	PRJNA755973	3665544	99	27.85	185294	Isolate	This study
LH101	PRJNA755973	3264894	18	28.08	2051463	Isolate	This study
LH102	PRJNA755973	3264894	18	28.08	2051463	Isolate	This study
LH103	PRJNA755973	3265136	18	28.09	2051495	Isolate	This study
LH105	PRJNA755973	3265076	18	28.09	2051463	Isolate	This study
LH107	PRJNA755973	3283570	41	28.06	168366	Isolate	This study
LH108	PRJNA755973	3284119	43	28.06	162080	Isolate	This study
LH109	PRJNA755973	3284414	40	28.06	168366	Isolate	This study
LH111	PRJNA755973	3284144	42	28.06	168366	Isolate	This study
LH112	PRJNA755973	3347436	41	28.01	177254	Isolate	This study
LH113	PRJNA755973	3347139	46	28.01	150034	Isolate	This study
LH114	PRJNA755973	3346661	42	28.01	169679	Isolate	This study
LH115	PRJNA755973	3346701	43	28.01	169679	Isolate	This study
LH116	PRJNA755973	3347504	41	28.01	169679	Isolate	This study
LH120	PRJNA755973	3264812	18	28.08	2051463	Isolate	This study
LH121	PRJNA755973	3265102	19	28.09	1946071	Isolate	This study
LH122	PRJNA755973	3278305	39	28.1	2048381	Isolate	This study
LH135	PRJNA755973	3275944	26	28.08	456059	Isolate	This study
LH136	PRJNA755973	3276135	26	28.08	456059	Isolate	This study
LH137	PRJNA755973	3276393	25	28.08	456059	Isolate	This study
LH139	PRJNA755973	3274428	28	28.08	397467	Isolate	This study
LHC1	PRJNA755973	3279761	68	28.03	76153	Isolate	This study
LHC13	PRJNA755973	3246796	22	28.08	2052335	Isolate	This study
LHC14	PRJNA755973	3338275	24	28.02	896943	Isolate	This study
LHC5	PRJNA755973	3207010	45	28.03	163623	Isolate	This study
LHN001	PRJNA755973	3495122	229	28.04	35409	Isolate	This study
LHN002	PRJNA755973	3487890	265	28.05	33363	Isolate	This study
LHN003	PRJNA755973	3194995	182	28.14	34972	Isolate	This study
LHN004	PRJNA755973	3206393	105	28.12	51107	Isolate	This study
LHN005	PRJNA755973	3198979	137	28.13	48801	Isolate	This study
LHN006	PRJNA755973	3397834	130	28.05	53560	Isolate	This study
LLY_N11	PRJNA403823	3446916	4	28.43	3346739	Isolate	NCBI GenBank
MGYG000002372	UHGG v2.0	3343822	1	28.48	3343822	Isolate	UHGG v2.0	https://www.ebi.ac.uk/metagenomics/
MGYG000005741	UHGG v2.0	3175720	43	28	140386	MAG	UHGG v2.0	https://www.ebi.ac.uk/metagenomics/
MGYG000008246	UHGG v2.0	3275874	125	28.11	41567	MAG	UHGG v2.0	https://www.ebi.ac.uk/metagenomics/
MGYG000010435	UHGG v2.0	3441322	70	27.95	79621	MAG	UHGG v2.0	https://www.ebi.ac.uk/metagenomics/
MGYG000020997	UHGG v2.0	3059601	52	27.97	101000	MAG	UHGG v2.0	https://www.ebi.ac.uk/metagenomics/
MGYG000021064	UHGG v2.0	3030219	73	28.07	69776	MAG	UHGG v2.0	https://www.ebi.ac.uk/metagenomics/
MGYG000022527	UHGG v2.0	3986789	129	27.73	75904	MAG	UHGG v2.0	https://www.ebi.ac.uk/metagenomics/
MGYG000022630	UHGG v2.0	3203743	32	28.09	217627	MAG	UHGG v2.0	https://www.ebi.ac.uk/metagenomics/
MGYG000023968	UHGG v2.0	3097671	301	28.1	15608	MAG	UHGG v2.0	https://www.ebi.ac.uk/metagenomics/
MGYG000024638	UHGG v2.0	3400261	36	27.99	142738	MAG	UHGG v2.0	https://www.ebi.ac.uk/metagenomics/
MGYG000025176	UHGG v2.0	3206480	157	28.1	34036	MAG	UHGG v2.0	https://www.ebi.ac.uk/metagenomics/
MGYG000025918	UHGG v2.0	2672797	252	27.99	15593	MAG	UHGG v2.0	https://www.ebi.ac.uk/metagenomics/
MGYG000026094	UHGG v2.0	3371853	189	28.06	26686	MAG	UHGG v2.0	https://www.ebi.ac.uk/metagenomics/
MGYG000026211	UHGG v2.0	3308323	35	28.06	201764	MAG	UHGG v2.0	https://www.ebi.ac.uk/metagenomics/
MGYG000028986	UHGG v2.0	2013144	26	28.37	155820	MAG	UHGG v2.0	https://www.ebi.ac.uk/metagenomics/
MGYG000032436	UHGG v2.0	2622988	334	28.79	10459	MAG	UHGG v2.0	https://www.ebi.ac.uk/metagenomics/
MGYG000032843	UHGG v2.0	3388894	110	28	63844	MAG	UHGG v2.0	https://www.ebi.ac.uk/metagenomics/
MGYG000036449	UHGG v2.0	2296605	50	28.15	93415	MAG	UHGG v2.0	https://www.ebi.ac.uk/metagenomics/
MGYG000040060	UHGG v2.0	3169012	18	28.12	865210	MAG	UHGG v2.0	https://www.ebi.ac.uk/metagenomics/
MGYG000040622	UHGG v2.0	3237906	22	28.1	2078623	Isolate	UHGG v2.0	https://www.ebi.ac.uk/metagenomics/
MGYG000040925	UHGG v2.0	2566693	1107	28.23	2633	MAG	UHGG v2.0	https://www.ebi.ac.uk/metagenomics/
MGYG000041320	UHGG v2.0	2057366	478	29.28	4829	MAG	UHGG v2.0	https://www.ebi.ac.uk/metagenomics/
MGYG000041648	UHGG v2.0	3296806	26	28.07	285609	MAG	UHGG v2.0	https://www.ebi.ac.uk/metagenomics/
MGYG000052147	UHGG v2.0	3224615	123	28.08	46709	MAG	UHGG v2.0	https://www.ebi.ac.uk/metagenomics/
MGYG000053234	UHGG v2.0	3339054	45	28.03	155274	MAG	UHGG v2.0	https://www.ebi.ac.uk/metagenomics/
MGYG000053566	UHGG v2.0	3026544	86	28.06	54194	MAG	UHGG v2.0	https://www.ebi.ac.uk/metagenomics/
MGYG000054826	UHGG v2.0	3281554	20	28.08	964695	MAG	UHGG v2.0	https://www.ebi.ac.uk/metagenomics/
MGYG000055276	UHGG v2.0	2310785	23	28.18	203099	MAG	UHGG v2.0	https://www.ebi.ac.uk/metagenomics/
MGYG000056273	UHGG v2.0	2765112	423	28.61	7969	MAG	UHGG v2.0	https://www.ebi.ac.uk/metagenomics/
MGYG000056827	UHGG v2.0	3269202	20	28.06	2054841	MAG	UHGG v2.0	https://www.ebi.ac.uk/metagenomics/
MGYG000057545	UHGG v2.0	3067831	62	28.07	120409	MAG	UHGG v2.0	https://www.ebi.ac.uk/metagenomics/
MGYG000057803	UHGG v2.0	2809645	603	28.34	5879	MAG	UHGG v2.0	https://www.ebi.ac.uk/metagenomics/
MGYG000059289	UHGG v2.0	3198452	63	28.02	84315	MAG	UHGG v2.0	https://www.ebi.ac.uk/metagenomics/
MGYG000061893	UHGG v2.0	3256481	113	27.92	56780	MAG	UHGG v2.0	https://www.ebi.ac.uk/metagenomics/
MGYG000064653	UHGG v2.0	3402500	49	28.02	132910	Isolate	UHGG v2.0	https://www.ebi.ac.uk/metagenomics/
MGYG000065380	UHGG v2.0	3268829	27	28.08	2061817	Isolate	UHGG v2.0	https://www.ebi.ac.uk/metagenomics/
MGYG000066261	UHGG v2.0	2958102	75	28.07	61924	MAG	UHGG v2.0	https://www.ebi.ac.uk/metagenomics/
MGYG000070240	UHGG v2.0	3167362	40	28.16	254641	Isolate	UHGG v2.0	https://www.ebi.ac.uk/metagenomics/
MGYG000071110	UHGG v2.0	3268796	15	28.19	2109067	Isolate	UHGG v2.0	https://www.ebi.ac.uk/metagenomics/
MGYG000072852	UHGG v2.0	3183905	32	28.07	175821	MAG	UHGG v2.0	https://www.ebi.ac.uk/metagenomics/
MGYG000072944	UHGG v2.0	3335977	29	27.97	358361	MAG	UHGG v2.0	https://www.ebi.ac.uk/metagenomics/
MGYG000073960	UHGG v2.0	2909113	621	28.48	5961	MAG	UHGG v2.0	https://www.ebi.ac.uk/metagenomics/
MGYG000074613	UHGG v2.0	3048836	260	28.13	17162	MAG	UHGG v2.0	https://www.ebi.ac.uk/metagenomics/
MGYG000075887	UHGG v2.0	2318822	74	28.26	60531	MAG	UHGG v2.0	https://www.ebi.ac.uk/metagenomics/
MGYG000077780	UHGG v2.0	2688956	500	28.96	6217	MAG	UHGG v2.0	https://www.ebi.ac.uk/metagenomics/
MGYG000079557	UHGG v2.0	3225439	92	28.06	61850	MAG	UHGG v2.0	https://www.ebi.ac.uk/metagenomics/
MGYG000093834	UHGG v2.0	2376151	360	28.36	8288	MAG	UHGG v2.0	https://www.ebi.ac.uk/metagenomics/
MGYG000094329	UHGG v2.0	3328380	16	28.12	2105963	Isolate	UHGG v2.0	https://www.ebi.ac.uk/metagenomics/
MGYG000096989	UHGG v2.0	3399223	48	27.98	125869	MAG	UHGG v2.0	https://www.ebi.ac.uk/metagenomics/
MGYG000098497	UHGG v2.0	3261207	60	28.04	88781	MAG	UHGG v2.0	https://www.ebi.ac.uk/metagenomics/
MGYG000098777	UHGG v2.0	3296294	15	28.15	2114907	Isolate	UHGG v2.0	https://www.ebi.ac.uk/metagenomics/
MGYG000102637	UHGG v2.0	2879104	606	28.86	6003	MAG	UHGG v2.0	https://www.ebi.ac.uk/metagenomics/
MGYG000106393	UHGG v2.0	2714042	391	28.21	8568	MAG	UHGG v2.0	https://www.ebi.ac.uk/metagenomics/
MGYG000108026	UHGG v2.0	3377262	53	27.98	153355	MAG	UHGG v2.0	https://www.ebi.ac.uk/metagenomics/
MGYG000120159	UHGG v2.0	2015007	17	28.38	197444	MAG	UHGG v2.0	https://www.ebi.ac.uk/metagenomics/
MGYG000128846	UHGG v2.0	2556476	638	28.94	4830	MAG	UHGG v2.0	https://www.ebi.ac.uk/metagenomics/
MGYG000131521	UHGG v2.0	3346303	71	27.96	81176	MAG	UHGG v2.0	https://www.ebi.ac.uk/metagenomics/
MGYG000133841	UHGG v2.0	2451372	478	27.91	5842	MAG	UHGG v2.0	https://www.ebi.ac.uk/metagenomics/
MGYG000137285	UHGG v2.0	3169998	16	28.13	1977818	MAG	UHGG v2.0	https://www.ebi.ac.uk/metagenomics/
MGYG000138851	UHGG v2.0	3372171	57	27.94	136761	MAG	UHGG v2.0	https://www.ebi.ac.uk/metagenomics/
MGYG000141913	UHGG v2.0	2932036	325	28.55	12806	MAG	UHGG v2.0	https://www.ebi.ac.uk/metagenomics/
MGYG000143748	UHGG v2.0	3120899	61	28.05	100766	MAG	UHGG v2.0	https://www.ebi.ac.uk/metagenomics/
MGYG000144437	UHGG v2.0	3466039	20	28.07	2084089	Isolate	UHGG v2.0	https://www.ebi.ac.uk/metagenomics/
MGYG000145166	UHGG v2.0	3294691	104	28.04	48661	MAG	UHGG v2.0	https://www.ebi.ac.uk/metagenomics/
MGYG000145498	UHGG v2.0	3416859	19	28.01	1004819	Isolate	UHGG v2.0	https://www.ebi.ac.uk/metagenomics/
MGYG000146209	UHGG v2.0	3163451	23	28.11	320077	MAG	UHGG v2.0	https://www.ebi.ac.uk/metagenomics/
MGYG000147181	UHGG v2.0	2808612	295	27.87	13770	MAG	UHGG v2.0	https://www.ebi.ac.uk/metagenomics/
MGYG000147596	UHGG v2.0	3231563	30	28.11	233337	MAG	UHGG v2.0	https://www.ebi.ac.uk/metagenomics/
MGYG000150422	UHGG v2.0	3344048	464	28.03	11281	MAG	UHGG v2.0	https://www.ebi.ac.uk/metagenomics/
MGYG000155963	UHGG v2.0	3392498	39	28.05	212749	Isolate	UHGG v2.0	https://www.ebi.ac.uk/metagenomics/
MGYG000157744	UHGG v2.0	2294293	493	29.05	5244	MAG	UHGG v2.0	https://www.ebi.ac.uk/metagenomics/
MGYG000158099	UHGG v2.0	3286661	210	28.1	30518	MAG	UHGG v2.0	https://www.ebi.ac.uk/metagenomics/
MGYG000159374	UHGG v2.0	2602372	222	27.76	22466	MAG	UHGG v2.0	https://www.ebi.ac.uk/metagenomics/
MGYG000164627	UHGG v2.0	3069329	119	28.08	51501	MAG	UHGG v2.0	https://www.ebi.ac.uk/metagenomics/
MGYG000168391	UHGG v2.0	3235819	20	28.12	2043274	Isolate	UHGG v2.0	https://www.ebi.ac.uk/metagenomics/
MGYG000175972	UHGG v2.0	2504596	459	28.41	7084	MAG	UHGG v2.0	https://www.ebi.ac.uk/metagenomics/
MGYG000178653	UHGG v2.0	3339818	60	28.07	135882	MAG	UHGG v2.0	https://www.ebi.ac.uk/metagenomics/
MGYG000179161	UHGG v2.0	3036062	383	28.48	12540	MAG	UHGG v2.0	https://www.ebi.ac.uk/metagenomics/
MGYG000183171	UHGG v2.0	3260318	51	28.04	138529	MAG	UHGG v2.0	https://www.ebi.ac.uk/metagenomics/
MGYG000189991	UHGG v2.0	2436511	24	28.12	203099	MAG	UHGG v2.0	https://www.ebi.ac.uk/metagenomics/
MGYG000190697	UHGG v2.0	3257750	23	28.07	285609	MAG	UHGG v2.0	https://www.ebi.ac.uk/metagenomics/
MGYG000194140	UHGG v2.0	3233244	128	28.08	46709	MAG	UHGG v2.0	https://www.ebi.ac.uk/metagenomics/
MGYG000194374	UHGG v2.0	3283323	24	28.05	2065072	MAG	UHGG v2.0	https://www.ebi.ac.uk/metagenomics/
MGYG000196892	UHGG v2.0	3076372	49	28.02	130504	MAG	UHGG v2.0	https://www.ebi.ac.uk/metagenomics/
MGYG000197264	UHGG v2.0	3283564	28	28.1	280085	MAG	UHGG v2.0	https://www.ebi.ac.uk/metagenomics/
MGYG000198302	UHGG v2.0	3125988	28	28.13	176384	MAG	UHGG v2.0	https://www.ebi.ac.uk/metagenomics/
MGYG000200173	UHGG v2.0	2547540	278	28.12	11845	MAG	UHGG v2.0	https://www.ebi.ac.uk/metagenomics/
MGYG000201240	UHGG v2.0	3367232	30	28.04	372996	MAG	UHGG v2.0	https://www.ebi.ac.uk/metagenomics/
MGYG000202803	UHGG v2.0	3640444	72	28.02	159464	MAG	UHGG v2.0	https://www.ebi.ac.uk/metagenomics/
MGYG000203572	UHGG v2.0	2862211	200	27.78	20397	MAG	UHGG v2.0	https://www.ebi.ac.uk/metagenomics/
MGYG000204538	UHGG v2.0	2379340	661	29.13	4253	MAG	UHGG v2.0	https://www.ebi.ac.uk/metagenomics/
MGYG000204807	UHGG v2.0	3210601	69	28.02	73792	MAG	UHGG v2.0	https://www.ebi.ac.uk/metagenomics/
MGYG000204960	UHGG v2.0	2983093	303	28.03	18549	MAG	UHGG v2.0	https://www.ebi.ac.uk/metagenomics/
MGYG000205419	UHGG v2.0	3462156	35	28.1	307728	Isolate	UHGG v2.0	https://www.ebi.ac.uk/metagenomics/
MGYG000207169	UHGG v2.0	3249142	36	28.08	225790	Isolate	UHGG v2.0	https://www.ebi.ac.uk/metagenomics/
MGYG000207631	UHGG v2.0	2166001	42	28.24	93415	MAG	UHGG v2.0	https://www.ebi.ac.uk/metagenomics/
MGYG000208797	UHGG v2.0	3161407	58	28.08	86104	MAG	UHGG v2.0	https://www.ebi.ac.uk/metagenomics/
MGYG000210101	UHGG v2.0	3296427	48	28.05	130185	MAG	UHGG v2.0	https://www.ebi.ac.uk/metagenomics/
MGYG000210737	UHGG v2.0	3046139	77	28.05	69776	MAG	UHGG v2.0	https://www.ebi.ac.uk/metagenomics/
MGYG000213061	UHGG v2.0	3410261	25	28.01	866991	Isolate	UHGG v2.0	https://www.ebi.ac.uk/metagenomics/
MGYG000216245	UHGG v2.0	3132183	48	28.06	164045	MAG	UHGG v2.0	https://www.ebi.ac.uk/metagenomics/
MGYG000216741	UHGG v2.0	2970094	648	28.14	6197	MAG	UHGG v2.0	https://www.ebi.ac.uk/metagenomics/
MGYG000220398	UHGG v2.0	3264025	28	28.08	321476	MAG	UHGG v2.0	https://www.ebi.ac.uk/metagenomics/
MGYG000223151	UHGG v2.0	3122016	169	28.04	30751	MAG	UHGG v2.0	https://www.ebi.ac.uk/metagenomics/
MGYG000225692	UHGG v2.0	2917153	41	28.06	163640	MAG	UHGG v2.0	https://www.ebi.ac.uk/metagenomics/
MGYG000228283	UHGG v2.0	2638724	291	28.54	11818	MAG	UHGG v2.0	https://www.ebi.ac.uk/metagenomics/
MGYG000229165	UHGG v2.0	2882840	29	28.22	177681	MAG	UHGG v2.0	https://www.ebi.ac.uk/metagenomics/
MGYG000229602	UHGG v2.0	3259481	28	28.07	239370	MAG	UHGG v2.0	https://www.ebi.ac.uk/metagenomics/
MGYG000231823	UHGG v2.0	2674127	320	27.94	10859	MAG	UHGG v2.0	https://www.ebi.ac.uk/metagenomics/
MGYG000232874	UHGG v2.0	2952253	50	28.09	127845	MAG	UHGG v2.0	https://www.ebi.ac.uk/metagenomics/
MGYG000233862	UHGG v2.0	3199382	570	28.18	7212	MAG	UHGG v2.0	https://www.ebi.ac.uk/metagenomics/
MGYG000233904	UHGG v2.0	3057285	407	28.19	10478	MAG	UHGG v2.0	https://www.ebi.ac.uk/metagenomics/
MGYG000238740	UHGG v2.0	3451477	31	28	270034	MAG	UHGG v2.0	https://www.ebi.ac.uk/metagenomics/
MGYG000240094	UHGG v2.0	3212705	64	28.01	80220	MAG	UHGG v2.0	https://www.ebi.ac.uk/metagenomics/
MGYG000241787	UHGG v2.0	3246682	34	28.06	194408	Isolate	UHGG v2.0	https://www.ebi.ac.uk/metagenomics/
MGYG000241944	UHGG v2.0	2498972	350	28.74	9245	MAG	UHGG v2.0	https://www.ebi.ac.uk/metagenomics/
MGYG000244138	UHGG v2.0	3064414	47	28.07	136518	MAG	UHGG v2.0	https://www.ebi.ac.uk/metagenomics/
MGYG000246185	UHGG v2.0	3002927	13	28.17	1853895	MAG	UHGG v2.0	https://www.ebi.ac.uk/metagenomics/
MGYG000248088	UHGG v2.0	3668274	74	27.78	116091	MAG	UHGG v2.0	https://www.ebi.ac.uk/metagenomics/
MGYG000251252	UHGG v2.0	3072064	94	28.02	54601	MAG	UHGG v2.0	https://www.ebi.ac.uk/metagenomics/
MGYG000252182	UHGG v2.0	2108541	36	28.38	109467	MAG	UHGG v2.0	https://www.ebi.ac.uk/metagenomics/
MGYG000253417	UHGG v2.0	2584009	414	28.94	7146	MAG	UHGG v2.0	https://www.ebi.ac.uk/metagenomics/
MGYG000254733	UHGG v2.0	3255892	24	28.06	237769	MAG	UHGG v2.0	https://www.ebi.ac.uk/metagenomics/
MGYG000256535	UHGG v2.0	3321076	48	28.08	2127284	Isolate	UHGG v2.0	https://www.ebi.ac.uk/metagenomics/
MGYG000261994	UHGG v2.0	3204057	29	28.1	189861	MAG	UHGG v2.0	https://www.ebi.ac.uk/metagenomics/
MGYG000262838	UHGG v2.0	3318614	39	27.94	238661	MAG	UHGG v2.0	https://www.ebi.ac.uk/metagenomics/
MGYG000263472	UHGG v2.0	3167085	88	28.07	54501	MAG	UHGG v2.0	https://www.ebi.ac.uk/metagenomics/
MGYG000267486	UHGG v2.0	2981598	229	28.19	19478	MAG	UHGG v2.0	https://www.ebi.ac.uk/metagenomics/
MGYG000274057	UHGG v2.0	3270757	110	28.1	62757	MAG	UHGG v2.0	https://www.ebi.ac.uk/metagenomics/
MGYG000276425	UHGG v2.0	2739844	399	28.13	7940	MAG	UHGG v2.0	https://www.ebi.ac.uk/metagenomics/
MGYG000276448	UHGG v2.0	2471572	460	29.2	6480	MAG	UHGG v2.0	https://www.ebi.ac.uk/metagenomics/
MGYG000277177	UHGG v2.0	3187985	124	28.06	39630	MAG	UHGG v2.0	https://www.ebi.ac.uk/metagenomics/
MGYG000285052	UHGG v2.0	3124012	759	28.53	5774	MAG	UHGG v2.0	https://www.ebi.ac.uk/metagenomics/
MGYG000285350	UHGG v2.0	2757441	479	28.08	7088	MAG	UHGG v2.0	https://www.ebi.ac.uk/metagenomics/
MJR7757A	PRJNA272114	3590266	228	27.74	51972	Isolate	NCBI GenBank
NAG-NE1	PRJNA422745	3332040	118	28.04	65981	Isolate	NCBI GenBank
NAG-NE31	PRJNA422745	3469324	116	28.01	316465	Isolate	NCBI GenBank
NCTC10240	PRJEB6403	2997925	3	28.24	2932420	Isolate	NCBI GenBank
NCTC10578	PRJEB6403	3303290	2	28.36	3301102	Isolate	NCBI GenBank
NCTC10613	PRJEB6403	3061691	9	28.22	2869824	Isolate	NCBI GenBank
NCTC10614	PRJEB6403	3007013	3	28.19	2938185	Isolate	NCBI GenBank
NCTC10719	PRJEB6403	3657605	25	28.2	316707	Isolate	NCBI GenBank
NCTC11144	PRJEB6403	3449690	4	28.32	3258749	Isolate	NCBI GenBank
NCTC13170	PRJEB6403	3291135	1	28.45	3291135	Isolate	NCBI GenBank
NCTC2837	PRJEB6403	3273517	1	28.38	3273517	Isolate	NCBI GenBank
NCTC3182	PRJEB6403	3645223	4	28.25	1920761	Isolate	NCBI GenBank
NCTC8081	PRJEB6403	3580842	12	28.03	2910312	Isolate	NCBI GenBank
NCTC8239	PRJNA20033	3324319	55	28.65	134604	Isolate	NCBI GenBank
NCTC8359	PRJEB6403	3097952	10	28.17	2935352	Isolate	NCBI GenBank
NCTC8449	PRJEB6403	3096490	29	28.36	172316	Isolate	NCBI GenBank
NCTC8503	PRJEB6403	3611808	8	28.1	3380912	Isolate	NCBI GenBank
NCTC8679	PRJEB6403	3056510	3	28.18	2976781	Isolate	NCBI GenBank
NCTC8798	PRJEB6403	3084171	14	28.31	1818682	Isolate	NCBI GenBank
NCTC9851	PRJEB6403	2990252	3	28.2	2918342	Isolate	NCBI GenBank
NM49_B9-7	PRJNA474907	3433771	69	28.02	153609	Isolate	NCBI GenBank
NobL1	PRJNA422745	3506816	235	28.02	32218	Isolate	NCBI GenBank
Pennington	PRJNA422745	3749339	148	28.04	242896	Isolate	NCBI GenBank
PH004	PRJEB25764	2921192	89	27.88	65239	Isolate	NCBI GenBank
PH005	PRJEB25764	2930804	88	27.87	70035	Isolate	NCBI GenBank
PH006	PRJEB25764	2925989	89	27.86	69982	Isolate	NCBI GenBank
PH007	PRJEB25764	2945633	78	27.92	80549	Isolate	NCBI GenBank
PH014	PRJEB25764	3422028	37	28.1	2152947	Isolate	NCBI GenBank
PH015	PRJEB25764	3077891	91	27.99	81412	Isolate	NCBI GenBank
PH016	PRJEB25764	3509390	43	28.07	960659	Isolate	NCBI GenBank
PH017	PRJEB25764	3291162	22	28.18	2001922	Isolate	NCBI GenBank
PH018	PRJEB25764	3473589	22	28.08	2342078	Isolate	NCBI GenBank
PH019	PRJEB25764	3486138	21	28.13	2454979	Isolate	NCBI GenBank
PH020	PRJEB25764	3396042	30	28.04	220091	Isolate	NCBI GenBank
PH021	PRJEB25764	3444482	27	27.99	303244	Isolate	NCBI GenBank
PH022	PRJEB25764	3399248	31	28.01	241628	Isolate	NCBI GenBank
PH023	PRJEB25764	3324141	32	28.01	219099	Isolate	NCBI GenBank
PH024	PRJEB25764	3329346	23	28.02	241766	Isolate	NCBI GenBank
PH025	PRJEB25764	3319702	31	27.99	286515	Isolate	NCBI GenBank
PH026	PRJEB25764	3333241	32	28.05	262207	Isolate	NCBI GenBank
PH028	PRJEB25764	2992068	75	27.96	86157	Isolate	NCBI GenBank
PH029	PRJEB25764	2950521	86	27.91	81767	Isolate	NCBI GenBank
PH030	PRJEB25764	3427454	26	28.06	814879	Isolate	NCBI GenBank
PH031	PRJEB25764	3430008	20	28.07	742214	Isolate	NCBI GenBank
PH032	PRJEB25764	3136657	101	27.93	60386	Isolate	NCBI GenBank
PH033	PRJEB25764	3160088	97	27.98	74687	Isolate	NCBI GenBank
PH035	PRJEB25764	3422308	31	28.1	495097	Isolate	NCBI GenBank
PH036	PRJEB25764	3429490	28	28.13	660152	Isolate	NCBI GenBank
PH037	PRJEB25764	3425925	25	28.11	654261	Isolate	NCBI GenBank
PH039	PRJEB25764	3432249	23	28.13	660244	Isolate	NCBI GenBank
PH040	PRJEB25764	3426487	25	28.12	645857	Isolate	NCBI GenBank
PH041	PRJEB25764	3433115	30	28.13	651246	Isolate	NCBI GenBank
PH042	PRJEB25764	3426899	31	28.12	579500	Isolate	NCBI GenBank
PH043	PRJEB25764	3420976	41	28.09	494839	Isolate	NCBI GenBank
PH044	PRJEB25764	3425579	26	28.11	513753	Isolate	NCBI GenBank
PH045	PRJEB25764	3191115	30	28.06	192544	Isolate	NCBI GenBank
PH046	PRJEB25764	3424139	33	28.1	646086	Isolate	NCBI GenBank
PH047	PRJEB25764	3421432	39	28.1	290414	Isolate	NCBI GenBank
PH048	PRJEB25764	3426617	29	28.11	648190	Isolate	NCBI GenBank
PH050	PRJEB25764	3313082	52	28.12	200508	Isolate	NCBI GenBank
PH051	PRJEB25764	3479174	24	28.08	2133890	Isolate	NCBI GenBank
PH052	PRJEB25764	3480724	32	28.06	373428	Isolate	NCBI GenBank
PH053	PRJEB25764	3483954	23	28.08	2079673	Isolate	NCBI GenBank
PH054	PRJEB25764	3467779	36	28.02	719018	Isolate	NCBI GenBank
PH055	PRJEB25764	3440402	25	28	273166	Isolate	NCBI GenBank
PH056	PRJEB25764	3393769	19	28.1	561557	Isolate	NCBI GenBank
PH057	PRJEB25764	3397231	16	28.11	1008334	Isolate	NCBI GenBank
PH058	PRJEB25764	3395190	18	28.11	700642	Isolate	NCBI GenBank
PH059	PRJEB25764	3395066	22	28.1	1762266	Isolate	NCBI GenBank
PH060	PRJEB25764	3397695	17	28.12	2147505	Isolate	NCBI GenBank
PH061	PRJEB25764	3395446	17	28.11	2147682	Isolate	NCBI GenBank
PH062	PRJEB25764	3395961	17	28.11	2147687	Isolate	NCBI GenBank
PH063	PRJEB25764	3394218	16	28.1	2147780	Isolate	NCBI GenBank
PH065	PRJEB25764	3391850	17	28.09	2147443	Isolate	NCBI GenBank
PH066	PRJEB25764	3396651	14	28.12	2147471	Isolate	NCBI GenBank
PH067	PRJEB25764	3391288	18	28.08	2147436	Isolate	NCBI GenBank
PH068	PRJEB25764	3397896	18	28.12	1136154	Isolate	NCBI GenBank
PH072	PRJEB25764	3485735	43	28.01	2381353	Isolate	NCBI GenBank
PH073	PRJEB25764	3535906	31	28.06	422213	Isolate	NCBI GenBank
PH074	PRJEB25764	3522010	24	28.06	486265	Isolate	NCBI GenBank
PH075	PRJEB25764	3536434	25	28.07	575506	Isolate	NCBI GenBank
PH076	PRJEB25764	3449948	21	28.05	976170	Isolate	NCBI GenBank
PH077	PRJEB25764	3490883	21	28.1	2223849	Isolate	NCBI GenBank
PH078	PRJEB25764	2986674	67	27.92	148324	Isolate	NCBI GenBank
PH079	PRJEB25764	3495502	24	28.09	2452009	Isolate	NCBI GenBank
PH080	PRJEB25764	2981073	67	27.88	115558	Isolate	NCBI GenBank
PH081	PRJEB25764	2981750	61	27.88	99838	Isolate	NCBI GenBank
PH082	PRJEB25764	3391849	24	28.09	454357	Isolate	NCBI GenBank
PH083	PRJEB25764	3408955	17	28.06	2110592	Isolate	NCBI GenBank
PH084	PRJEB25764	3391882	20	28.09	2110857	Isolate	NCBI GenBank
PH085	PRJEB25764	3391995	18	28.09	2122509	Isolate	NCBI GenBank
PH096	PRJEB25764	3416408	223	28.08	26210	Isolate	NCBI GenBank
PH098	PRJEB25764	3444467	218	28.08	31328	Isolate	NCBI GenBank
PH100	PRJEB25764	3348988	169	28.14	47568	Isolate	NCBI GenBank
PH101	PRJEB25764	3476256	72	28.03	150222	Isolate	NCBI GenBank
PH102	PRJEB25764	3410007	284	28.04	25511	Isolate	NCBI GenBank
PH103	PRJEB25764	3438619	248	28.06	25877	Isolate	NCBI GenBank
PH104	PRJEB25764	2917791	185	27.9	40676	Isolate	NCBI GenBank
PH107	PRJEB25764	2905989	223	27.91	33273	Isolate	NCBI GenBank
PH115	PRJEB25764	2948639	244	27.87	29366	Isolate	NCBI GenBank
PH117	PRJEB25764	3272350	210	28.01	27946	Isolate	NCBI GenBank
PH118	PRJEB25764	3271405	184	28.01	35933	Isolate	NCBI GenBank
PH119	PRJEB25764	3278463	186	27.99	36846	Isolate	NCBI GenBank
PH120	PRJEB25764	3260427	149	28.04	48982	Isolate	NCBI GenBank
PH121	PRJEB25764	3226622	272	28.08	20846	Isolate	NCBI GenBank
PH123	PRJEB25764	3424117	141	28	50146	Isolate	NCBI GenBank
PH124	PRJEB25764	3429642	126	27.99	50448	Isolate	NCBI GenBank
PH127	PRJEB25764	2907083	219	27.92	26686	Isolate	NCBI GenBank
PH129	PRJEB25764	3432818	243	28.08	27786	Isolate	NCBI GenBank
PH130	PRJEB25764	3436156	221	28.08	28882	Isolate	NCBI GenBank
PH134	PRJEB25764	3439625	173	28.07	36818	Isolate	NCBI GenBank
PH136	PRJEB25764	2899419	296	27.91	20870	Isolate	NCBI GenBank
PH138	PRJEB25764	3397608	213	28.05	35258	Isolate	NCBI GenBank
PH139	PRJEB25764	3398669	88	28.03	75932	Isolate	NCBI GenBank
PH140	PRJEB25764	3383975	251	28.06	24007	Isolate	NCBI GenBank
PH143	PRJEB25764	3521092	236	28.05	29744	Isolate	NCBI GenBank
PH154	PRJEB25764	3406408	159	28.1	45937	Isolate	NCBI GenBank
PH155	PRJEB25764	3404660	192	28.1	36303	Isolate	NCBI GenBank
PH156	PRJEB25764	3165906	220	28.06	26966	Isolate	NCBI GenBank
SAF-1	PRJNA422745	3298945	87	28.16	72912	Isolate	NCBI GenBank
SC4-C13	PRJNA506584	3603165	198	28.09	454710	Isolate	NCBI GenBank
SC4-C17	PRJNA506584	3513301	198	28.16	461812	Isolate	NCBI GenBank
SC4-C24	PRJNA506584	3436943	106	28.25	356343	Isolate	NCBI GenBank
SOM-NE34	PRJNA422745	3418437	2	27.61	3355569	Isolate	NCBI GenBank
SOM-NE35	PRJNA422745	3567592	59	28.06	933301	Isolate	NCBI GenBank
TAM-NE38	PRJNA422745	3646156	75	27.91	220686	Isolate	NCBI GenBank
TAM-NE40	PRJNA422745	3644850	74	27.9	209510	Isolate	NCBI GenBank
TAM-NE42	PRJNA422745	3361548	102	28.32	67273	Isolate	NCBI GenBank
TAM-NE43	PRJNA422745	3275545	28	28.1	2130038	Isolate	NCBI GenBank
TAM-NE46	PRJNA422745	3677993	216	27.97	313809	Isolate	NCBI GenBank
tumat	PRJNA511749	3127353	131	28.4	337746	Isolate	NCBI GenBank
TypeD	PRJNA549089	3541437	9	28.18	3366449	Isolate	NCBI GenBank
UDE95-1372	PRJNA422745	3644497	124	28.06	261234	Isolate	NCBI GenBank
WAL-14572	PRJNA46397	3466039	20	28.07	2084089	Isolate	NCBI GenBank
Warren	PRJNA422745	3776328	184	28.2	53232	Isolate	NCBI GenBank
WER-NE36	PRJNA422745	3411304	156	28.01	90861	Isolate	NCBI GenBank

## Sheet: Supplementary Table 4
Individual	Strain	Group	Day	Project Accession
G1AD0	Control	Control	Day 0	PRJNA755974
G1AD2	Control	Control	Day 2	PRJNA755974
G1AD6	Control	Control	Day 6	PRJNA755974
G1BD0	Control	Control	Day 0	PRJNA755974
G1BD2	Control	Control	Day 2	PRJNA755974
G1BD6	Control	Control	Day 6	PRJNA755974
G1CD0	Control	Control	Day 0	PRJNA755974
G1CD2	Control	Control	Day 2	PRJNA755974
G1CD6	Control	Control	Day 6	PRJNA755974
G1DD0	Control	Control	Day 0	PRJNA755974
G1DD2	Control	Control	Day 2	PRJNA755974
G1DD6	Control	Control	Day 6	PRJNA755974
G1ED0	Control	Control	Day 0	PRJNA755974
G1ED2	Control	Control	Day 2	PRJNA755974
G1ED6	Control	Control	Day 6	PRJNA755974
G2AD0	ABX	ABX	Day 0	PRJNA755974
G2AD6	ABX	ABX	Day 6	PRJNA755974
G2BD0	ABX	ABX	Day 0	PRJNA755974
G2BD2	ABX	ABX	Day 2	PRJNA755974
G2BD6	ABX	ABX	Day 6	PRJNA755974
G2CD0	ABX	ABX	Day 0	PRJNA755974
G2CD2	ABX	ABX	Day 2	PRJNA755974
G2CD6	ABX	ABX	Day 6	PRJNA755974
G2DD0	ABX	ABX	Day 0	PRJNA755974
G2DD6	ABX	ABX	Day 6	PRJNA755974
G2ED0	ABX	ABX	Day 0	PRJNA755974
G2ED2	ABX	ABX	Day 2	PRJNA755974
G2ED6	ABX	ABX	Day 6	PRJNA755974
G3AD0	IQ146	pfoA+	Day 0	PRJNA755974
G3AD2	IQ146	pfoA+	Day 2	PRJNA755974
G3AD6	IQ146	pfoA+	Day 6	PRJNA755974
G3BD0	IQ146	pfoA+	Day 0	PRJNA755974
G3BD2	IQ146	pfoA+	Day 2	PRJNA755974
G3BD6	IQ146	pfoA+	Day 6	PRJNA755974
G3CD0	IQ146	pfoA+	Day 0	PRJNA755974
G3CD2	IQ146	pfoA+	Day 2	PRJNA755974
G3CD6	IQ146	pfoA+	Day 6	PRJNA755974
G3DD0	IQ146	pfoA+	Day 0	PRJNA755974
G3DD2	IQ146	pfoA+	Day 2	PRJNA755974
G3DD6	IQ146	pfoA+	Day 6	PRJNA755974
G3ED0	IQ146	pfoA+	Day 0	PRJNA755974
G3ED2	IQ146	pfoA+	Day 2	PRJNA755974
G3ED6	IQ146	pfoA+	Day 6	PRJNA755974
G4AD0	IQ129	pfoA+	Day 0	PRJNA755974
G4AD2	IQ129	pfoA+	Day 2	PRJNA755974
G4BD0	IQ129	pfoA+	Day 0	PRJNA755974
G4BD2	IQ129	pfoA+	Day 2	PRJNA755974
G4BD6	IQ129	pfoA+	Day 6	PRJNA755974
G4CD0	IQ129	pfoA+	Day 0	PRJNA755974
G4CD2	IQ129	pfoA+	Day 2	PRJNA755974
G4CD6	IQ129	pfoA+	Day 6	PRJNA755974
G4DD0	IQ129	pfoA+	Day 0	PRJNA755974
G4DD2	IQ129	pfoA+	Day 2	PRJNA755974
G4DD6	IQ129	pfoA+	Day 6	PRJNA755974
G4ED0	IQ129	pfoA+	Day 0	PRJNA755974
G4ED2	IQ129	pfoA+	Day 2	PRJNA755974
G4ED6	IQ129	pfoA+	Day 6	PRJNA755974
G5AD0	LH115	pfoA+	Day 0	PRJNA755974
G5AD2	LH115	pfoA+	Day 2	PRJNA755974
G5AD6	LH115	pfoA+	Day 6	PRJNA755974
G5BD0	LH115	pfoA+	Day 0	PRJNA755974
G5BD2	LH115	pfoA+	Day 2	PRJNA755974
G5BD6	LH115	pfoA+	Day 6	PRJNA755974
G5CD0	LH115	pfoA+	Day 0	PRJNA755974
G5CD2	LH115	pfoA+	Day 2	PRJNA755974
G5CD6	LH115	pfoA+	Day 6	PRJNA755974
G5DD0	LH115	pfoA+	Day 0	PRJNA755974
G5DD2	LH115	pfoA+	Day 2	PRJNA755974
G5DD6	LH115	pfoA+	Day 6	PRJNA755974
G5ED0	LH115	pfoA+	Day 0	PRJNA755974
G5ED2	LH115	pfoA+	Day 2	PRJNA755974
G5ED6	LH115	pfoA+	Day 6	PRJNA755974
G6AD0	IQ147	pfoA-	Day 0	PRJNA755974
G6AD2	IQ147	pfoA-	Day 2	PRJNA755974
G6AD6	IQ147	pfoA-	Day 6	PRJNA755974
G6BD0	IQ147	pfoA-	Day 0	PRJNA755974
G6BD2	IQ147	pfoA-	Day 2	PRJNA755974
G6BD6	IQ147	pfoA-	Day 6	PRJNA755974
G6DD0	IQ147	pfoA-	Day 0	PRJNA755974
G6DD2	IQ147	pfoA-	Day 2	PRJNA755974
G6DD6	IQ147	pfoA-	Day 6	PRJNA755974
G6ED0	IQ147	pfoA-	Day 0	PRJNA755974
G6ED2	IQ147	pfoA-	Day 2	PRJNA755974
G6ED6	IQ147	pfoA-	Day 6	PRJNA755974
G7AD0	IQ133	pfoA-	Day 0	PRJNA755974
G7AD2	IQ133	pfoA-	Day 2	PRJNA755974
G7AD6	IQ133	pfoA-	Day 6	PRJNA755974
G7BD0	IQ133	pfoA-	Day 0	PRJNA755974
G7BD2	IQ133	pfoA-	Day 2	PRJNA755974
G7BD6	IQ133	pfoA-	Day 6	PRJNA755974
G7CD0	IQ133	pfoA-	Day 0	PRJNA755974
G7CD2	IQ133	pfoA-	Day 2	PRJNA755974
G7CD6	IQ133	pfoA-	Day 6	PRJNA755974
G7DD0	IQ133	pfoA-	Day 0	PRJNA755974
G7DD2	IQ133	pfoA-	Day 2	PRJNA755974
G7DD6	IQ133	pfoA-	Day 6	PRJNA755974
G7ED0	IQ133	pfoA-	Day 0	PRJNA755974
G7ED2	IQ133	pfoA-	Day 2	PRJNA755974
G7ED6	IQ133	pfoA-	Day 6	PRJNA755974
G8AD0	LH043	pfoA-	Day 0	PRJNA755974
G8AD2	LH043	pfoA-	Day 2	PRJNA755974
G8AD6	LH043	pfoA-	Day 6	PRJNA755974
G8BD0	LH043	pfoA-	Day 0	PRJNA755974
G8BD2	LH043	pfoA-	Day 2	PRJNA755974
G8BD6	LH043	pfoA-	Day 6	PRJNA755974
G8CD0	LH043	pfoA-	Day 0	PRJNA755974
G8CD2	LH043	pfoA-	Day 2	PRJNA755974
G8CD6	LH043	pfoA-	Day 6	PRJNA755974
G8DD0	LH043	pfoA-	Day 0	PRJNA755974
G8DD2	LH043	pfoA-	Day 2	PRJNA755974
G8DD6	LH043	pfoA-	Day 6	PRJNA755974
G8ED0	LH043	pfoA-	Day 0	PRJNA755974
G8ED2	LH043	pfoA-	Day 2	PRJNA755974
G8ED6	LH043	pfoA-	Day 6	PRJNA755974

## Sheet: Supplementary Table 5
Gene	Gene size (bp)	GenBank Accession
plc	1197	D63911.1
cpe	978	M98037.1
ccp	1569	BAB80552.1
colA	3315	D13791.1
cpb2-var1	798	BAB62455.1
cpb2-var2	798	ALG50283.1
pfoA	1503	DQ673100.1
etx	987	M95206.1
iap	1365	BAK40945.1
ibp	2622	BAK40944.1
netB	969	FJ189503.1
becA	1260	AB921559.1
becB	2400	AB921560.1
tpeL	5569	EU848493.1
cpb	1011	KP064410.1
cpd	954	EU652406.1
netF	918	KJ606986
lam	1662	AJ439340
alv	1542	TGY44713.1
nanH	1464	Y00963.1
nanI	2085	BAB80431.1
nanJ	4767	BAB80970.1
nagH	4887	BAB79897.1
nagI	3894	BAB80587.1
nagJ	3006	BAB80940.1
nagK	3492	BAB80985.1
nagL	3384	BAB81229.1
cnaA	2091	ALJ54440.1
cnaB	4107	BAB62495.1
cnaC	3564	ABC96287.1
cnaD	2787	ABG82513.1
edpA	852	QAX89015.1
edpB	852	QAX89008.1
dlpA	957	QAX89011.1
ldpA	918	QAX89012.1
ldpB	990	QAX89013.1
ldpC	987	QAX89009.1
ilpA	1365	QAX89014.1
ilpB	2622	QAX89010.1

## Sheet: Supplementary Table 6
Database	Web link
Resfinder v4.0	https://github.com/tseemann/abricate/tree/master/db/resfinder
TOXIper v1.1	https://github.com/raymondkiu/TOXIper
Virulence database	https://github.com/raymondkiu/Infant-Clostridium-perfringens-Paper/tree/main/virulence-sequences
pcp loci	https://github.com/raymondkiu/Infant-Clostridium-perfringens-Paper/tree/main/pcp
tcp loci	https://github.com/raymondkiu/Infant-Clostridium-perfringens-Paper/tree/main/tcp
