# Supplementary material for: Particular genomic and virulence traits associated with preterm infant-derived toxigenic Clostridium perfringens strains
Source: Nat Microbiol. 2023 May 25;8(6):1160–75. doi: 10.1038/s41564-023-01385-z (PMC10234813; doi:10.1038/s41564-023-01385-z)
Supplement: Source Data Fig. 1 — Statistical source data. [file 41564_2023_1385_MOESM4_ESM.xlsx]

## Sheet: Fig_1_c
Lineage	SNP
BL	783
BL	1378
BL	665
BL	1308
BL	743
BL	687
BL	771
BL	723
BL	1341
BL	817
BL	702
BL	811
BL	821
BL	717
BL	693
BL	751
BL	818
BL	1612
BL	700
BL	792
BL	1342
BL	704
BL	1356
BL	765
BL	732
BL	1341
BL	730
BL	1288
BL	819
BL	806
BL	733
BL	808
BL	719
BL	802
BL	809
BL	803
BL	1328
BL	1005
BL	790
BL	734
BL	749
BL	717
BL	771
BL	738
BL	812
BL	786
BL	741
BL	688
BL	791
BL	839
BL	1322
BL	1329
BL	690
BL	786
BL	685
BL	816
BL	744
BL	761
BL	803
BL	703
BL	866
BL	760
BL	702
BL	1350
BL	1097
BL	697
BL	712
BL	1381
BL	700
BL	726
BL	724
BL	1923
BL	792
BL	714
BL	724
BL	1344
BL	1621
BL	778
BL	748
BL	744
BL	724
BL	1310
BL	1343
BL	745
BL	816
BL	789
BL	1290
BL	797
BL	801
BL	745
BL	806
BL	874
BL	728
BL	746
BL	795
BL	863
BL	1625
BL	801
BL	686
BL	819
BL	726
BL	757
BL	793
BL	726
BL	802
BL	799
BL	1890
BL	782
BL	1358
BL	1635
BL	1322
BL	1664
BL	1348
BL	797
BL	693
BL	798
BL	708
BL	1338
BL	1946
BL	673
BL	1338
BL	743
BL	762
BL	705
BL	832
BL	743
BL	832
BL	1585
BL	786
BL	1571
BL	1341
BL	801
BL	770
BL	700
BL	700
BL	732
BL	701
BL	794
BL	1363
BL	733
BL	792
BL	823
BL	701
BL	772
BL	746
BL	680
BL	728
BL	791
BL	735
BL	815
BL	856
BL	825
BL	760
BL	758
BL	1272
BL	698
BL	656
BL	715
BL	801
BL	715
BL	817
BL	801
BL	685
BL	703
BL	1941
BL	795
BL	1343
BL	1351
BL	1333
BL	1343
BL	681
BL	787
BL	1363
BL	1355
BL	710
BL	766
BL	704
BL	703
BL	810
BL	1900
BL	1931
BL	1339
BL	837
BL	705
BL	818
BL	840
BL	762
BL	1923
BL	1323
BL	790
BL	749
BL	697
BL	1355
BL	795
BL	1347
BL	841
BL	1321
BL	729
BL	1895
BL	762
BL	783
BL	1353
BL	634
BL	1292
BL	718
BL	664
BL	766
BL	696
BL	1320
BL	786
BL	700
BL	757
BL	813
BL	700
BL	656
BL	766
BL	812
BL	1661
BL	656
BL	746
BL	1303
BL	662
BL	1316
BL	770
BL	709
BL	1302
BL	710
BL	1286
BL	786
BL	798
BL	730
BL	768
BL	695
BL	760
BL	755
BL	751
BL	1313
BL	983
BL	785
BL	705
BL	710
BL	637
BL	747
BL	751
BL	813
BL	779
BL	721
BL	681
BL	798
BL	827
BL	1295
BL	1305
BL	698
BL	777
BL	666
BL	777
BL	719
BL	753
BL	772
BL	668
BL	866
BL	732
BL	724
BL	1340
BL	1067
BL	661
BL	699
BL	1361
BL	695
BL	655
BL	704
BL	1903
BL	748
BL	689
BL	719
BL	1337
BL	1660
BL	709
BL	713
BL	719
BL	690
BL	1242
BL	1323
BL	711
BL	789
BL	755
BL	1274
BL	788
BL	779
BL	697
BL	767
BL	852
BL	688
BL	719
BL	786
BL	842
BL	1593
BL	756
BL	662
BL	760
BL	710
BL	753
BL	756
BL	702
BL	752
BL	746
BL	1859
BL	723
BL	1332
BL	1634
BL	1318
BL	1632
BL	1326
BL	759
BL	685
BL	791
BL	712
BL	1307
BL	1910
BL	641
BL	1311
BL	732
BL	744
BL	678
BL	819
BL	724
BL	813
BL	1560
BL	740
BL	1567
BL	1307
BL	740
BL	720
BL	659
BL	675
BL	711
BL	680
BL	744
BL	1330
BL	712
BL	758
BL	796
BL	681
BL	798
BL	715
BL	646
BL	693
BL	742
BL	724
BL	777
BL	838
BL	798
BL	726
BL	716
BL	1272
BL	661
BL	649
BL	718
BL	749
BL	697
BL	774
BL	801
BL	631
BL	691
BL	1888
BL	730
BL	1324
BL	1337
BL	1326
BL	1316
BL	636
BL	755
BL	1350
BL	1334
BL	717
BL	723
BL	663
BL	668
BL	773
BL	1859
BL	1904
BL	1329
BL	812
BL	709
BL	795
BL	801
BL	763
BL	1890
BL	1296
BL	750
BL	705
BL	714
BL	1345
BL	752
BL	1332
BL	828
BL	1301
BL	714
BL	1843
BL	741
BL	696
BL	1365
BL	599
BL	1293
BL	700
BL	605
BL	742
BL	627
BL	1321
BL	769
BL	655
BL	828
BL	807
BL	655
BL	612
BL	773
BL	815
BL	1680
BL	653
BL	704
BL	1318
BL	613
BL	1343
BL	740
BL	584
BL	1317
BL	740
BL	1262
BL	747
BL	817
BL	689
BL	725
BL	722
BL	752
BL	826
BL	822
BL	1343
BL	975
BL	814
BL	687
BL	609
BL	600
BL	685
BL	727
BL	840
BL	813
BL	756
BL	690
BL	816
BL	814
BL	1302
BL	1313
BL	681
BL	813
BL	648
BL	746
BL	701
BL	747
BL	754
BL	618
BL	836
BL	754
BL	705
BL	1333
BL	1094
BL	620
BL	661
BL	1384
BL	606
BL	625
BL	658
BL	1951
BL	714
BL	639
BL	673
BL	1345
BL	1690
BL	746
BL	600
BL	701
BL	739
BL	1267
BL	1333
BL	645
BL	753
BL	754
BL	1270
BL	812
BL	767
BL	775
BL	787
BL	774
BL	658
BL	715
BL	748
BL	850
BL	1629
BL	812
BL	639
BL	835
BL	696
BL	777
BL	715
BL	654
BL	821
BL	766
BL	1912
BL	739
BL	1318
BL	1672
BL	1314
BL	1645
BL	1322
BL	764
BL	620
BL	816
BL	695
BL	1326
BL	1954
BL	623
BL	1314
BL	750
BL	769
BL	673
BL	805
BL	652
BL	806
BL	1613
BL	788
BL	1602
BL	1307
BL	760
BL	746
BL	657
BL	630
BL	588
BL	556
BL	704
BL	1328
BL	587
BL	757
BL	752
BL	703
BL	712
BL	717
BL	609
BL	661
BL	705
BL	742
BL	733
BL	820
BL	754
BL	706
BL	730
BL	1289
BL	577
BL	613
BL	645
BL	820
BL	717
BL	781
BL	817
BL	669
BL	573
BL	1933
BL	811
BL	1323
BL	1335
BL	1323
BL	1323
BL	572
BL	794
BL	1341
BL	1323
BL	748
BL	757
BL	661
BL	623
BL	774
BL	1917
BL	1944
BL	1332
BL	784
BL	692
BL	794
BL	731
BL	756
BL	1940
BL	1303
BL	722
BL	777
BL	709
BL	1338
BL	724
BL	1329
BL	810
BL	1302
BL	726
BL	1874
BL	711
BL	734
BL	1294
BL	677
BL	1264
BL	710
BL	709
BL	774
BL	675
BL	1262
BL	745
BL	692
BL	779
BL	793
BL	738
BL	585
BL	747
BL	826
BL	1628
BL	628
BL	663
BL	1291
BL	697
BL	1297
BL	709
BL	700
BL	1290
BL	715
BL	1231
BL	705
BL	819
BL	682
BL	749
BL	699
BL	729
BL	777
BL	771
BL	1241
BL	909
BL	809
BL	770
BL	720
BL	615
BL	709
BL	696
BL	835
BL	812
BL	736
BL	691
BL	816
BL	795
BL	1262
BL	1233
BL	660
BL	812
BL	727
BL	741
BL	711
BL	733
BL	761
BL	674
BL	794
BL	731
BL	708
BL	1254
BL	1064
BL	717
BL	732
BL	1308
BL	603
BL	624
BL	741
BL	1938
BL	706
BL	721
BL	759
BL	1249
BL	1643
BL	725
BL	715
BL	711
BL	720
BL	1238
BL	1259
BL	737
BL	732
BL	742
BL	1224
BL	806
BL	778
BL	754
BL	753
BL	760
BL	741
BL	731
BL	734
BL	772
BL	1587
BL	779
BL	696
BL	786
BL	723
BL	742
BL	736
BL	737
BL	770
BL	742
BL	1898
BL	722
BL	1243
BL	1627
BL	1248
BL	1613
BL	1239
BL	740
BL	667
BL	809
BL	744
BL	1244
BL	1943
BL	703
BL	1238
BL	762
BL	726
BL	735
BL	792
BL	742
BL	755
BL	1575
BL	745
BL	1555
BL	1237
BL	737
BL	727
BL	640
BL	713
BL	706
BL	678
BL	725
BL	1250
BL	703
BL	745
BL	708
BL	689
BL	687
BL	766
BL	716
BL	740
BL	726
BL	754
BL	758
BL	796
BL	710
BL	702
BL	699
BL	1249
BL	667
BL	654
BL	604
BL	769
BL	707
BL	738
BL	762
BL	645
BL	679
BL	1915
BL	773
BL	1264
BL	1265
BL	1258
BL	1244
BL	692
BL	756
BL	1264
BL	1253
BL	756
BL	725
BL	644
BL	668
BL	768
BL	1913
BL	1934
BL	1252
BL	809
BL	741
BL	798
BL	685
BL	728
BL	1938
BL	1263
BL	714
BL	762
BL	673
BL	1270
BL	745
BL	1256
BL	803
BL	1228
BL	708
BL	1860
BL	718
BL	783
BL	783
BL	696
BL	734
BL	1334
BL	1331
BL	754
BL	850
BL	842
BL	799
BL	692
BL	1287
BL	886
BL	769
BL	812
BL	788
BL	845
BL	783
BL	805
BL	884
BL	1642
BL	866
BL	874
BL	1366
BL	854
BL	1369
BL	803
BL	773
BL	1365
BL	872
BL	1323
BL	717
BL	827
BL	932
BL	783
BL	780
BL	725
BL	852
BL	838
BL	808
BL	644
BL	1239
BL	1000
BL	881
BL	801
BL	769
BL	911
BL	794
BL	909
BL	853
BL	756
BL	809
BL	906
BL	716
BL	927
BL	1339
BL	1284
BL	762
BL	723
BL	909
BL	855
BL	853
BL	871
BL	723
BL	727
BL	789
BL	700
BL	846
BL	768
BL	892
BL	821
BL	804
BL	787
BL	1310
BL	1156
BL	728
BL	1327
BL	789
BL	810
BL	2003
BL	864
BL	1265
BL	789
BL	1701
BL	818
BL	851
BL	732
BL	805
BL	1274
BL	733
BL	1298
BL	752
BL	777
BL	807
BL	847
BL	1306
BL	872
BL	896
BL	821
BL	852
BL	834
BL	857
BL	824
BL	711
BL	746
BL	800
BL	886
BL	1613
BL	707
BL	811
BL	754
BL	811
BL	842
BL	784
BL	761
BL	672
BL	845
BL	777
BL	735
BL	1957
BL	718
BL	879
BL	864
BL	800
BL	798
BL	1301
BL	820
BL	1640
BL	803
BL	809
BL	1302
BL	826
BL	1621
BL	1291
BL	858
BL	883
BL	764
BL	770
BL	1292
BL	1992
BL	1287
BL	759
BL	701
BL	870
BL	764
BL	748
BL	822
BL	792
BL	881
BL	885
BL	1615
BL	1578
BL	798
BL	1281
BL	722
BL	842
BL	853
BL	723
BL	817
BL	759
BL	808
BL	737
BL	1288
BL	850
BL	867
BL	796
BL	823
BL	754
BL	693
BL	898
BL	646
BL	781
BL	751
BL	676
BL	739
BL	911
BL	869
BL	804
BL	809
BL	790
BL	847
BL	872
BL	1324
BL	768
BL	778
BL	813
BL	834
BL	734
BL	707
BL	860
BL	741
BL	777
BL	1997
BL	807
BL	1287
BL	1307
BL	1283
BL	1298
BL	1295
BL	774
BL	663
BL	1288
BL	751
BL	834
BL	881
BL	1960
BL	742
BL	1991
BL	743
BL	1308
BL	748
BL	761
BL	886
BL	884
BL	802
BL	847
BL	1962
BL	1340
BL	864
BL	857
BL	721
BL	811
BL	794
BL	880
BL	1308
BL	783
BL	737
BL	771
BL	1295
BL	894
BL	1275
BL	772
BL	780
BL	849
BL	1958
BL	718
BL	788
BL	1378
BL	1353
BL	1365
BL	1294
BL	1334
BL	1366
BL	1835
BL	1322
BL	1370
BL	1375
BL	1351
BL	1457
BL	1317
BL	1325
BL	1372
BL	1399
BL	1347
BL	1274
BL	1322
BL	1489
BL	1366
BL	1331
BL	1386
BL	1373
BL	1374
BL	1370
BL	2088
BL	1344
BL	1425
BL	1351
BL	1833
BL	1354
BL	1384
BL	1876
BL	1293
BL	1373
BL	1335
BL	1832
BL	1304
BL	1819
BL	1338
BL	1273
BL	1350
BL	1279
BL	1381
BL	1337
BL	1315
BL	1291
BL	1272
BL	1269
BL	1364
BL	1346
BL	1511
BL	1313
BL	1369
BL	1329
BL	1270
BL	1342
BL	1324
BL	1359
BL	1304
BL	1373
BL	1333
BL	1424
BL	1350
BL	1383
BL	1356
BL	1299
BL	1358
BL	1841
BL	1324
BL	1357
BL	1349
BL	1331
BL	1320
BL	1358
BL	1371
BL	1392
BL	1339
BL	1428
BL	1374
BL	1330
BL	1355
BL	1399
BL	1348
BL	1380
BL	1308
BL	1379
BL	1331
BL	1317
BL	1363
BL	1314
BL	1322
BL	1362
BL	1301
BL	1372
BL	1380
BL	2414
BL	1348
BL	1344
BL	1397
BL	1363
BL	2161
BL	1357
BL	1344
BL	1371
BL	1327
BL	1405
BL	1814
BL	1358
BL	1354
BL	1324
BL	1337
BL	1374
BL	1248
BL	1795
BL	1288
BL	1375
BL	1367
BL	1427
BL	1254
BL	1351
BL	1368
BL	1305
BL	1359
BL	1405
BL	1307
BL	1318
BL	2090
BL	1253
BL	1337
BL	1377
BL	1362
BL	1366
BL	1245
BL	1380
BL	1369
BL	1381
BL	1366
BL	1368
BL	1270
BL	1304
BL	1320
BL	1339
BL	1342
BL	2390
BL	1312
BL	1364
BL	1398
BL	1382
BL	1357
BL	1424
BL	2117
BL	1380
BL	1384
BL	1372
BL	2126
BL	1324
BL	1362
BL	1313
BL	1434
BL	1345
BL	2410
BL	1357
BL	1396
BL	1331
BL	1403
BL	1358
BL	1423
BL	1370
BL	1388
BL	1391
BL	1352
BL	1305
BL	2103
BL	1313
BL	2056
BL	1356
BL	1338
BL	1317
BL	1438
BL	1331
BL	1352
BL	1342
BL	1366
BL	1335
BL	1359
BL	1359
BL	1362
BL	1326
BL	1334
BL	1251
BL	1346
BL	1368
BL	1330
BL	1364
BL	1345
BL	1428
BL	1328
BL	1331
BL	1347
BL	1375
BL	1388
BL	1295
BL	1346
BL	1347
BL	1348
BL	1301
BL	1413
BL	1387
BL	1432
BL	1352
BL	1834
BL	1302
BL	1348
BL	1338
BL	1290
BL	1343
BL	1267
BL	1371
BL	1244
BL	1357
BL	1293
BL	1320
BL	1290
BL	1344
BL	1356
BL	1332
BL	2420
BL	1263
BL	1361
BL	1355
BL	1306
BL	1328
BL	1329
BL	1396
BL	1318
BL	1344
BL	1387
BL	1337
BL	2385
BL	1334
BL	2414
BL	1340
BL	1384
BL	1431
BL	1387
BL	1367
BL	1364
BL	1363
BL	2404
BL	1842
BL	1346
BL	1387
BL	1326
BL	1384
BL	1385
BL	1447
BL	1308
BL	1378
BL	1346
BL	1421
BL	1397
BL	1350
BL	1400
BL	1308
BL	2366
BL	1426
BL	1392
BL	665
BL	634
BL	599
BL	677
BL	1366
BL	1291
BL	653
BL	659
BL	645
BL	710
BL	616
BL	1316
BL	742
BL	568
BL	608
BL	761
BL	657
BL	617
BL	721
BL	759
BL	1661
BL	718
BL	709
BL	1311
BL	633
BL	1345
BL	733
BL	643
BL	1310
BL	661
BL	1273
BL	643
BL	730
BL	758
BL	687
BL	631
BL	665
BL	637
BL	707
BL	686
BL	534
BL	1292
BL	915
BL	748
BL	728
BL	610
BL	776
BL	652
BL	752
BL	726
BL	628
BL	670
BL	746
BL	626
BL	759
BL	1298
BL	1303
BL	676
BL	630
BL	752
BL	707
BL	662
BL	725
BL	662
BL	701
BL	625
BL	653
BL	695
BL	567
BL	830
BL	722
BL	659
BL	581
BL	1336
BL	1096
BL	634
BL	1358
BL	655
BL	655
BL	1900
BL	691
BL	1317
BL	619
BL	1679
BL	652
BL	660
BL	651
BL	686
BL	1239
BL	631
BL	1319
BL	622
BL	706
BL	715
BL	680
BL	1231
BL	759
BL	732
BL	623
BL	705
BL	748
BL	790
BL	675
BL	599
BL	682
BL	745
BL	799
BL	1638
BL	660
BL	676
BL	652
BL	718
BL	655
BL	593
BL	603
BL	596
BL	693
BL	657
BL	628
BL	1865
BL	606
BL	685
BL	680
BL	670
BL	648
BL	1324
BL	642
BL	1659
BL	668
BL	674
BL	1318
BL	679
BL	1656
BL	1322
BL	745
BL	750
BL	665
BL	651
BL	1305
BL	1910
BL	1314
BL	662
BL	654
BL	666
BL	655
BL	637
BL	640
BL	664
BL	762
BL	765
BL	1596
BL	1583
BL	712
BL	1337
BL	661
BL	687
BL	724
BL	622
BL	631
BL	602
BL	611
BL	599
BL	1331
BL	683
BL	742
BL	649
BL	745
BL	685
BL	669
BL	742
BL	529
BL	599
BL	654
BL	617
BL	625
BL	798
BL	744
BL	683
BL	680
BL	599
BL	718
BL	670
BL	1275
BL	567
BL	652
BL	666
BL	718
BL	632
BL	577
BL	799
BL	652
BL	623
BL	1912
BL	650
BL	1316
BL	1332
BL	1312
BL	1316
BL	1339
BL	647
BL	592
BL	1329
BL	651
BL	723
BL	772
BL	1870
BL	643
BL	1896
BL	626
BL	1331
BL	644
BL	660
BL	751
BL	762
BL	692
BL	639
BL	1882
BL	1299
BL	695
BL	636
BL	673
BL	670
BL	640
BL	733
BL	1340
BL	620
BL	505
BL	688
BL	1327
BL	773
BL	1298
BL	569
BL	632
BL	635
BL	1858
BL	684
BL	657
BL	1308
BL	1292
BL	1293
BL	1264
BL	1331
BL	1835
BL	1291
BL	1267
BL	1333
BL	1337
BL	1313
BL	1286
BL	1354
BL	1279
BL	1795
BL	1350
BL	1330
BL	1265
BL	1354
BL	1328
BL	1257
BL	1324
BL	1324
BL	1337
BL	1296
BL	1291
BL	1291
BL	1623
BL	1339
BL	1229
BL	1345
BL	1317
BL	1302
BL	1345
BL	1287
BL	1372
BL	1354
BL	1229
BL	1326
BL	1301
BL	1334
BL	1322
BL	1253
BL	1336
BL	1349
BL	1352
BL	1350
BL	1272
BL	1270
BL	1791
BL	1499
BL	1302
BL	1341
BL	1366
BL	1315
BL	1328
BL	1299
BL	1284
BL	1330
BL	1277
BL	1281
BL	1220
BL	1302
BL	1250
BL	1285
BL	1289
BL	1359
BL	1802
BL	1273
BL	1318
BL	1267
BL	1281
BL	1344
BL	1367
BL	1334
BL	1291
BL	1239
BL	1196
BL	1254
BL	1241
BL	1343
BL	1292
BL	1264
BL	1399
BL	1310
BL	1339
BL	1284
BL	1806
BL	1654
BL	1317
BL	1334
BL	1278
BL	1830
BL	1319
BL	1271
BL	1310
BL	1323
BL	1321
BL	2075
BL	1328
BL	1353
BL	1338
BL	1838
BL	1297
BL	1699
BL	1324
BL	1371
BL	1334
BL	1265
BL	1208
BL	1275
BL	1789
BL	1298
BL	1343
BL	1341
BL	1289
BL	1404
BL	1303
BL	1361
BL	1253
BL	1190
BL	1352
BL	1327
BL	1251
BL	1286
BL	1324
BL	1194
BL	1308
BL	1355
BL	1667
BL	1351
BL	1248
BL	1318
BL	1345
BL	1232
BL	1363
BL	1225
BL	1352
BL	1276
BL	1322
BL	1325
BL	1347
BL	1293
BL	1354
BL	1272
BL	1278
BL	2060
BL	1293
BL	1346
BL	1381
BL	1279
BL	1317
BL	1823
BL	1275
BL	1700
BL	1201
BL	1207
BL	1808
BL	1253
BL	1719
BL	1800
BL	1311
BL	1303
BL	1300
BL	1216
BL	1278
BL	1794
BL	2076
BL	1295
BL	1797
BL	1202
BL	1242
BL	1342
BL	1253
BL	1188
BL	1314
BL	1288
BL	1349
BL	1318
BL	1351
BL	1654
BL	1330
BL	1651
BL	1248
BL	1799
BL	1238
BL	1345
BL	1322
BL	1290
BL	1330
BL	1330
BL	1324
BL	1374
BL	1350
BL	1310
BL	1308
BL	1268
BL	1817
BL	1375
BL	1407
BL	1320
BL	1299
BL	1341
BL	1235
BL	1291
BL	1335
BL	1290
BL	1327
BL	1327
BL	1330
BL	1195
BL	1271
BL	1334
BL	1344
BL	1322
BL	1291
BL	1259
BL	1282
BL	1316
BL	1334
BL	1340
BL	1264
BL	1300
BL	1315
BL	1272
BL	1348
BL	1312
BL	1365
BL	1276
BL	1282
BL	1351
BL	1290
BL	1270
BL	1257
BL	1265
BL	2082
BL	1362
BL	1300
BL	1795
BL	1802
BL	1787
BL	1811
BL	1303
BL	1339
BL	1818
BL	1267
BL	1313
BL	1816
BL	1213
BL	1304
BL	1330
BL	1335
BL	1310
BL	2036
BL	1258
BL	2070
BL	1259
BL	1804
BL	1335
BL	1211
BL	1354
BL	1322
BL	1319
BL	1342
BL	2044
BL	1332
BL	1305
BL	1244
BL	1301
BL	1287
BL	1195
BL	1291
BL	1808
BL	1333
BL	1264
BL	1296
BL	1798
BL	1348
BL	1787
BL	1268
BL	1279
BL	1335
BL	2031
BL	1186
BL	1278
BL	754
BL	1322
BL	653
BL	1267
BL	689
BL	673
BL	771
BL	649
BL	1278
BL	727
BL	668
BL	796
BL	807
BL	699
BL	598
BL	740
BL	794
BL	1644
BL	641
BL	684
BL	1288
BL	667
BL	1298
BL	724
BL	678
BL	1287
BL	703
BL	1228
BL	706
BL	782
BL	701
BL	755
BL	680
BL	711
BL	794
BL	788
BL	1277
BL	941
BL	769
BL	745
BL	687
BL	573
BL	730
BL	712
BL	797
BL	781
BL	719
BL	685
BL	787
BL	774
BL	1270
BL	1253
BL	640
BL	779
BL	683
BL	724
BL	690
BL	747
BL	745
BL	679
BL	822
BL	732
BL	667
BL	1290
BL	1047
BL	661
BL	703
BL	1325
BL	670
BL	594
BL	702
BL	1946
BL	682
BL	687
BL	741
BL	1277
BL	1662
BL	705
BL	686
BL	690
BL	691
BL	1238
BL	1284
BL	676
BL	733
BL	708
BL	1221
BL	768
BL	757
BL	728
BL	738
BL	805
BL	702
BL	744
BL	747
BL	811
BL	1602
BL	788
BL	663
BL	803
BL	697
BL	726
BL	746
BL	698
BL	787
BL	729
BL	1909
BL	695
BL	1258
BL	1651
BL	1266
BL	1641
BL	1257
BL	750
BL	695
BL	769
BL	731
BL	1257
BL	1949
BL	659
BL	1277
BL	765
BL	705
BL	711
BL	766
BL	735
BL	755
BL	1586
BL	753
BL	1559
BL	1256
BL	725
BL	706
BL	651
BL	678
BL	678
BL	650
BL	735
BL	1267
BL	681
BL	711
BL	742
BL	658
BL	710
BL	748
BL	671
BL	696
BL	738
BL	757
BL	768
BL	785
BL	744
BL	698
BL	672
BL	1245
BL	655
BL	669
BL	673
BL	786
BL	678
BL	723
BL	785
BL	637
BL	644
BL	1925
BL	779
BL	1280
BL	1291
BL	1276
BL	1264
BL	648
[truncated: 84,683 more rows]

## Sheet: Fig_1_d
Lineage	Humans	Animals	Unknown	Total
I	7	0	1	8
II	6	0	1	7
III	9	2	0	11
IV	19	9	0	28
V	64	0	0	64
VI	53	1	5	59
VII	64	31	3	98
VIII	21	0	6	27
Overall	243	43	16	302
Lineage	Human	Animal	Unknown
I	87.5	0	12.5
II	85.7143	0	14.2857
III	81.8182	18.1818	0
IV	67.8571	32.1429	0
V	100	0	0
VI	89.8305	1.69492	8.47458
VII	65.3061	31.6327	3.06122
VIII	77.7778	0	22.2222
Overall	80.4636	14.2384	5.29801
