# Supplementary material for: Particular genomic and virulence traits associated with preterm infant-derived toxigenic Clostridium perfringens strains
Source: Nat Microbiol. 2023 May 25;8(6):1160–75. doi: 10.1038/s41564-023-01385-z (PMC10234813; doi:10.1038/s41564-023-01385-z)
Supplement: Source Data Fig. 2 — Statistical source data. [file 41564_2023_1385_MOESM5_ESM.xlsx]

## Sheet: Fig_2_a
Sample	plc	pfoA	ccp	colA	cpe	etx	iap	ibp	becA	becB	cpb2-var1	cpb2-var2	alveolysin
ATCC13124	1	1	1	1	0	0	0	0	0	0	0	0	0
IQ001	1	1	1	1	0	1	0	0	0	0	0	0	0
IQ002	1	1	1	1	1	0	1	1	0	0	0	0	1
IQ003	1	1	1	1	0	0	0	0	1	1	0	0	1
IQ004	1	0	1	1	0	0	0	0	0	0	0	0	0
IQ005	1	1	1	1	0	0	0	0	0	0	0	0	0
IQ006	1	1	1	1	0	0	0	0	0	0	0	0	0
IQ007	1	0	1	1	0	0	0	0	0	0	0	0	0
IQ008	1	1	1	1	0	0	0	0	0	0	1	0	0
IQ009	1	1	1	1	0	0	0	0	0	0	0	1	0
IQ010	1	1	1	1	0	0	0	0	0	0	0	1	0
IQ011	1	1	1	1	0	0	0	0	0	0	0	1	0
IQ013	1	0	1	1	0	0	0	0	0	0	0	0	0
IQ014	1	0	1	1	0	0	0	0	0	0	0	0	0
IQ015	1	0	1	1	0	0	0	0	0	0	0	0	0
IQ016	1	1	1	1	0	0	0	0	0	0	0	1	0
IQ017	1	1	1	1	0	0	0	0	0	0	0	0	0
IQ018	1	0	1	1	0	0	0	0	0	0	0	1	0
IQ019	1	1	1	1	0	0	0	0	0	0	0	0	0
IQ021	1	1	1	1	0	0	0	0	0	0	0	0	0
IQ027	1	0	1	1	0	0	0	0	0	0	0	0	0
IQ028	1	1	1	1	0	0	0	0	0	0	0	0	0
IQ036	1	1	1	1	0	0	0	0	0	0	1	0	0
IQ039	1	0	1	1	0	0	0	0	0	0	0	0	0
IQ045	1	1	1	1	0	0	0	0	0	0	0	1	0
IQ046	1	0	1	1	0	0	0	0	0	0	0	0	0
IQ050	1	1	1	1	0	0	0	0	0	0	0	0	0
IQ054	1	0	1	1	0	0	0	0	0	0	0	0	0
IQ059	1	0	1	1	0	0	0	0	0	0	0	0	0
IQ068	1	1	1	1	0	0	0	0	0	0	0	0	0
IQ069	1	0	1	1	0	0	0	0	0	0	0	0	0
IQ071	1	0	1	1	0	0	0	0	0	0	0	0	0
IQ073	1	1	1	1	0	0	0	0	0	0	0	1	0
IQ075	1	0	1	1	0	0	0	0	0	0	0	0	0
IQ083	1	1	1	1	0	0	0	0	0	0	1	0	0
IQ084	1	0	1	1	0	0	0	0	0	0	0	0	0
IQ086	1	1	1	1	0	0	0	0	0	0	1	0	0
IQ088	1	0	1	1	0	0	0	0	0	0	0	0	0
IQ092	1	0	1	1	0	0	0	0	0	0	0	1	0
IQ101	1	1	1	1	0	0	0	0	1	1	0	0	1
IQ106	1	1	1	1	0	0	0	0	0	0	0	1	0
IQ108	1	0	1	1	0	0	0	0	0	0	0	0	0
IQ120	1	0	1	1	0	0	0	0	0	0	0	0	0
IQ129	1	1	1	1	0	0	0	0	0	0	0	1	0
IQ130	1	1	1	1	0	0	0	0	0	0	1	0	0
IQ136	1	0	1	1	0	0	0	0	0	0	0	0	0
IQ139	1	0	1	1	0	0	0	0	0	0	0	0	0
IQ146	1	1	1	1	0	0	0	0	0	0	1	0	0
IQ148	1	0	1	1	0	0	0	0	0	0	1	0	0
IQ149	1	1	1	1	0	0	0	0	0	0	1	0	0
IQ158	1	1	1	1	0	0	0	0	0	0	0	1	0
IQ165	1	0	1	1	0	0	0	0	0	0	0	0	0
IQ170	1	0	1	1	0	0	0	0	0	0	0	0	0
IQ185	1	1	1	1	0	0	0	0	0	0	0	0	0
IQ187	1	1	1	1	0	0	0	0	0	0	0	0	0
IQ189	1	0	1	1	0	0	0	0	0	0	0	0	0
IQ194	1	1	1	1	0	0	0	0	0	0	0	1	0
IQ195	1	0	1	1	0	0	0	0	0	0	0	0	0
IQ203	1	0	1	1	0	0	0	0	0	0	0	0	0
IQ207	1	1	1	1	0	0	0	0	0	0	0	0	0
IQ209	1	1	1	1	0	0	0	0	0	0	0	1	0
IQ210	1	1	1	1	0	0	0	0	0	0	0	0	0
IQ211	1	1	1	1	0	0	0	0	0	0	0	1	0
IQ212	1	0	1	1	0	0	0	0	0	0	0	0	0
LH024	1	0	1	1	0	0	0	0	0	0	0	0	1
LH046	1	0	1	1	1	0	0	0	0	0	1	0	0
LH057	1	1	1	1	0	0	0	0	0	0	1	0	0
LH060	1	0	1	1	0	0	0	0	0	0	0	0	0
LH064	1	1	1	1	0	0	0	0	0	0	0	0	0
LH080	1	0	1	1	0	0	0	0	0	0	0	0	0
LH086	1	1	1	1	0	0	0	0	0	0	0	0	0
LH105	1	1	1	1	0	0	0	0	0	0	1	0	0
LH109	1	0	1	1	0	0	0	0	0	0	1	0	0
LH112	1	1	1	1	0	0	0	0	0	0	0	1	0
LH135	1	0	1	1	0	0	0	0	0	0	0	1	0
LHC13	1	1	1	1	0	0	0	0	0	0	0	1	0
LHN001	1	1	1	1	1	0	1	1	0	0	0	1	1
LHN004	1	0	1	1	0	0	0	0	0	0	0	0	0
LHN006	1	1	1	1	0	0	0	0	0	0	0	0	1
NCTC8679	1	0	1	1	1	0	0	0	0	0	0	0	0

## Sheet: Fig_2_b
Toxin	I	III	V	VI	VII
plc	22.7273	13.8889	29.5082	23.0769	20.9877
pfoA	22.7273	13.8889	5.7377	15.3846	20.9877
ccp	22.7273	13.8889	29.5082	23.0769	20.9877
colA	22.7273	13.8889	29.5082	23.0769	20.9877
cpe	0	5.55556	0.819672	0	0
etx	0	0	0	0	1.23457
iap/ibp	0	11	0	0	0
becA/B	0	11	0	0	0
cpb2	9.09091	2.77778	4.8	15.3846	14.7
alv	0	13.8889	0	0	0

## Sheet: Fig_2_c
Lineage	Sample	Perc
I	Child	40
I	Neonate	60
III	Child	40
III	Neonate	60
V	Child	14
V	Neonate	86
VI	Child	50
VI	Neonate	50
VII	Child	42
VII	Neonate	58

## Sheet: Fig_2_d
Sample	Virulence_gene_count	Lineage
IQ001	15	VII
IQ002	19	III
IQ003	18	III
IQ004	12	V
IQ005	8	I
IQ006	12	VII
IQ007	10	V
IQ008	17	VII
IQ009	18	VI
IQ010	18	VII
IQ011	15	VII
IQ013	13	VI
IQ015	11	V
IQ016	16	VI
IQ017	12	VII
IQ018	15	VI
IQ019	7	I
IQ021	13	VI
IQ027	12	V
IQ028	7	I
IQ039	12	VI
IQ045	9	I
IQ046	12	V
IQ050	14	VII
IQ054	11	V
IQ059	11	V
IQ068	12	V
IQ069	10	V
IQ071	12	V
IQ073	15	VII
IQ075	10	V
IQ083	14	VII
IQ084	11	V
IQ086	14	V
IQ088	11	V
IQ092	15	V
IQ101	18	III
IQ106	8	I
IQ108	12	V
IQ120	12	V
IQ129	15	VI
IQ130	15	VII
IQ136	11	V
IQ139	10	V
IQ146	17	VII
IQ148	13	V
IQ149	13	VII
IQ158	14	VI
IQ165	11	V
IQ170	10	V
IQ185	9	V
IQ187	13	V
IQ189	12	V
IQ194	16	VII
IQ195	11	V
IQ203	10	V
IQ207	13	VI
IQ209	16	VI
IQ210	11	V
IQ211	16	VII
IQ212	12	V
LH046	15	V
LH057	14	VII
LH060	12	V
LH064	11	V
LH080	11	V
LH086	13	VII
LH105	14	VII
LH109	14	V
LH112	15	VI
LH135	15	VI
LHC13	15	VI
LHN001	20	III
LHN004	11	V
LHN006	15	III

## Sheet: Fig_2_e
Lineage	Toxin	Perc
I	plc	100
III	plc	100
V	plc	100
VI	plc	100
VII	plc	100
I	pfoA	100
III	pfoA	100
V	pfoA	19
VI	pfoA	67
VII	pfoA	100
I	ccp	100
III	ccp	100
V	ccp	100
VI	ccp	100
VII	ccp	100
I	colA	100
III	colA	100
V	colA	100
VI	colA	100
VII	colA	100
I	cpe	0
III	cpe	40
V	cpe	3
VI	cpe	0
VII	cpe	0
I	etx	0
III	etx	0
V	etx	0
VI	etx	0
VII	etx	6
I	iap/ibp	0
III	iap/ibp	40
V	iap/ibp	0
VI	iap/ibp	0
VII	iap/ibp	0
I	becA/becB	0
III	becA/becB	40
V	becA/becB	0
VI	becA/becB	0
VII	becA/becB	0
I	cpb2	40
III	cpb2	25
V	cpb2	17
VI	cpb2	75
VII	cpb2	71
I	alv	0
III	alv	100
V	alv	0
VI	alv	0
VII	alv	0

## Sheet: Fig_2_f
Strain	Toxin	Value
IQ028	plc	1
IQ036	plc	1
IQ146	plc	1
IQ021	plc	1
IQ129	plc	1
IQ028	pfoA	1
IQ036	pfoA	1
IQ146	pfoA	1
IQ021	pfoA	1
IQ129	pfoA	1
IQ028	ccp	1
IQ036	ccp	1
IQ146	ccp	1
IQ021	ccp	1
IQ129	ccp	1
IQ028	colA	1
IQ036	colA	1
IQ146	colA	1
IQ021	colA	1
IQ129	colA	1
IQ028	cpb2	0
IQ036	cpb2	1
IQ146	cpb2	1
IQ021	cpb2	0
IQ129	cpb2	1

## Sheet: Fig_2_g
Lineage	Toxin	Perc
All	plc	100
All	pfoA	51
All	ccp	99
All	colA	99
All	cpe	9
All	cpb2	28
Infant	plc	100
Infant	pfoA	19
Infant	ccp	100
Infant	colA	100
Infant	cpe	3
Infant	cpb2	17
