# Supplementary material for: Particular genomic and virulence traits associated with preterm infant-derived toxigenic Clostridium perfringens strains
Source: Nat Microbiol. 2023 May 25;8(6):1160–75. doi: 10.1038/s41564-023-01385-z (PMC10234813; doi:10.1038/s41564-023-01385-z)
Supplement: Source Data Fig. 3 — Statistical source data. [file 41564_2023_1385_MOESM6_ESM.xlsx]

## Sheet: Fig_3_a
Isolate	Year	Hospital	Value
IQ001	2015	A	1
IQ002	2014	A	1
IQ003	2015	A	1
IQ004	2014	A	1
IQ005	2014	A	1
IQ006	2014	A	1
IQ007	2014	A	1
IQ008	2014	A	1
IQ009	2014	A	1
IQ010	2015	A	1
IQ011	2015	A	1
IQ012	2015	A	1
IQ013	2015	A	1
IQ014	2014	A	1
IQ015	2014	A	1
IQ016	2015	A	1
IQ017	2015	A	1
IQ018	2015	A	1
IQ019	2016	A	1
IQ020	2011	A	1
IQ021	2011	A	1
IQ022	2011	A	1
IQ023	2011	A	1
IQ024	2011	A	1
IQ025	2011	A	1
IQ026	2011	A	1
IQ027	2011	A	1
IQ028	2011	A	1
IQ029	2011	A	1
IQ030	2011	A	1
IQ031	2011	A	1
IQ032	2011	A	1
IQ033	2011	A	1
IQ034	2011	A	1
IQ035	2011	A	1
IQ036	2011	A	1
IQ037	2011	A	1
IQ038	2011	A	1
IQ039	2011	A	1
IQ040	2011	A	1
IQ041	2011	A	1
IQ042	2011	A	1
IQ043	2011	A	1
IQ044	2011	A	1
IQ045	2011	A	1
IQ046	2011	A	1
IQ049	2011	A	1
IQ050	2011	A	1
IQ051	2011	A	1
IQ052	2011	A	1
IQ053	2011	A	1
IQ054	2011	A	1
IQ055	2011	A	1
IQ056	2011	A	1
IQ057	2011	A	1
IQ058	2011	A	1
IQ059	2011	A	1
IQ060	2011	A	1
IQ061	2011	A	1
IQ062	2011	A	1
IQ063	2011	A	1
IQ064	2011	A	1
IQ065	2011	A	1
IQ066	2011	A	1
IQ067	2011	A	1
IQ068	2011	A	1
IQ069	2012	A	1
IQ070	2012	A	1
IQ071	2012	A	1
IQ072	2012	A	1
IQ073	2012	A	1
IQ074	2012	A	1
IQ075	2011	A	1
IQ076	2011	A	1
IQ077	2012	A	1
IQ078	2012	A	1
IQ079	2012	A	1
IQ080	2012	A	1
IQ081	2012	A	1
IQ082	2012	A	1
IQ083	2012	A	1
IQ084	2011	A	1
IQ085	2011	A	1
IQ086	2012	A	1
IQ087	2012	A	1
IQ088	2012	A	1
IQ089	2012	A	1
IQ090	2012	A	1
IQ091	2012	A	1
IQ092	2012	A	1
IQ093	2012	A	1
IQ094	2012	A	1
IQ095	2012	A	1
IQ096	2012	A	1
IQ097	2012	A	1
IQ098	2012	A	1
IQ099	2012	A	1
IQ100	2012	A	1
IQ101	2012	A	1
IQ102	2012	A	1
IQ103	2012	A	1
IQ104	2012	A	1
IQ105	2012	A	1
IQ106	2012	A	1
IQ107	2012	A	1
IQ108	2012	A	1
IQ109	2012	A	1
IQ110	2012	A	1
IQ111	2012	A	1
IQ112	2012	A	1
IQ113	2012	A	1
IQ114	2012	A	1
IQ115	2012	A	1
IQ116	2012	A	1
IQ117	2012	A	1
IQ118	2012	A	1
IQ119	2012	A	1
IQ120	2012	A	1
IQ121	2012	A	1
IQ122	2012	A	1
IQ123	2012	A	1
IQ124	2012	A	1
IQ125	2012	A	1
IQ126	2012	A	1
IQ127	2012	A	1
IQ128	2012	A	1
IQ129	2012	A	1
IQ130	2012	A	1
IQ131	2012	A	1
IQ132	2012	A	1
IQ133	2012	A	1
IQ134	2012	A	1
IQ135	2012	A	1
IQ136	2012	A	1
IQ137	2012	A	1
IQ138	2012	A	1
IQ139	2012	A	1
IQ140	2012	A	1
IQ141	2012	A	1
IQ142	2012	A	1
IQ143	2012	A	1
IQ144	2012	A	1
IQ145	2012	A	1
IQ146	2012	A	1
IQ147	2011	B	1
IQ148	2011	B	1
IQ149	2011	B	1
IQ150	2011	B	1
IQ151	2011	B	1
IQ152	2011	B	1
IQ153	2011	B	1
IQ154	2011	B	1
IQ155	2011	B	1
IQ156	2011	B	1
IQ157	2011	B	1
IQ158	2011	B	1
IQ159	2011	B	1
IQ160	2011	B	1
IQ161	2011	B	1
IQ162	2012	B	1
IQ163	2012	B	1
IQ164	2012	B	1
IQ165	2012	B	1
IQ166	2012	B	1
IQ167	2012	B	1
IQ168	2012	B	1
IQ169	2012	B	1
IQ170	2012	B	1
IQ171	2012	B	1
IQ172	2012	B	1
IQ173	2012	B	1
IQ174	2012	B	1
IQ175	2012	B	1
IQ176	2012	B	1
IQ177	2012	B	1
IQ178	2012	B	1
IQ179	2012	B	1
IQ180	2012	B	1
IQ181	2012	B	1
IQ182	2012	B	1
IQ183	2012	B	1
IQ184	2012	B	1
IQ185	2012	B	1
IQ186	2012	B	1
IQ187	2012	B	1
IQ188	2012	B	1
IQ189	2012	B	1
IQ190	2012	B	1
IQ191	2012	B	1
IQ192	2012	B	1
IQ193	2012	B	1
IQ194	2012	B	1
IQ195	2012	B	1
IQ196	2012	B	1
IQ197	2012	B	1
IQ198	2012	B	1
IQ199	2012	B	1
IQ200	2012	B	1
IQ201	2012	B	1
IQ202	2012	B	1
IQ203	2012	B	1
IQ204	2012	B	1
IQ205	2012	B	1
IQ206	2012	B	1
IQ207	2014	B	1
IQ208	2015	B	1
IQ209	2016	B	1
IQ210	2014	B	1
IQ211	2015	B	1
IQ212	2015	B	1
LH019	2015	D	1
LH020	2015	D	1
LH023	2015	D	1
LH024	2015	D	1
LH031	2015	D	1
LH032	2015	D	1
LH033	2015	D	1
LH035	2015	D	1
LH043	2015	D	1
LH044	2015	D	1
LH045	2015	D	1
LH046	2014	C	1
LH047	2014	C	1
LH048	2014	C	1
LH051	2014	C	1
LH055	2014	C	1
LH056	2015	C	1
LH057	2015	C	1
LH059	2015	C	1
LH060	2015	C	1
LH062	2014	C	1
LH063	2014	C	1
LH064	2014	C	1
LH065	2014	C	1
LH066	2014	C	1
LH067	2014	C	1
LH070	2014	C	1
LH071	2014	C	1
LH080	2014	C	1
LH083	2014	C	1
LH084	2014	C	1
LH086	2014	C	1
LH101	2015	C	1
LH102	2015	C	1
LH103	2015	C	1
LH105	2015	C	1
LH107	2015	C	1
LH108	2015	C	1
LH109	2015	C	1
LH111	2015	C	1
LH112	2014	C	1
LH113	2014	C	1
LH114	2014	C	1
LH115	2014	C	1
LH116	2014	C	1
LH120	2015	C	1
LH121	2015	C	1
LH122	2015	C	1
LH135	2015	D	1
LH136	2015	D	1
LH137	2015	D	1
LH139	2015	D	1
LHC1	2014	C	1
LHC13	2015	C	1
LHC14	2015	C	1
LHC5	2014	C	1
LHN001	2016	E	1
LHN002	2016	E	1
LHN003	2016	E	1
LHN004	2016	E	1
LHN005	2016	E	1
LHN006	2016	E	1

## Sheet: Fig_3_b
Infant	Hospital	Value
N1	A	1
N10	A	1
N11	A	1
N12	A	1
N13	A	1
N14	A	1
N15	A	1
N16	A	1
N17	A	1
N18	A	1
N20	A	1
N22	A	1
N23	A	1
N3	A	1
N4	A	1
N5	A	1
N6	A	1
N7	A	1
N9	A	1
N40	B	1
N42	B	1
N43	B	1
N44	B	1
N45	B	1
N46	B	1
N50	B	1
N52	B	1
N54	B	1
N63	C	1
N64	C	1
N65	C	1

## Sheet: Fig_3_c
Group	SNP
Clonal	0
Clonal	0
Clonal	0
Clonal	0
Clonal	0
Clonal	0
Clonal	0
Clonal	0
Clonal	0
Clonal	0
Clonal	0
Clonal	0
Clonal	8
Clonal	7
Clonal	0
Clonal	7
Clonal	0
Clonal	0
Clonal	0
Clonal	0
Clonal	0
Clonal	8
Clonal	1
Clonal	8
Clonal	1
Clonal	8
Clonal	8
Clonal	8
Clonal	8
Clonal	8
Clonal	7
Clonal	1
Clonal	7
Clonal	0
Clonal	7
Clonal	7
Clonal	7
Clonal	7
Clonal	7
Clonal	0
Clonal	8
Clonal	7
Clonal	7
Clonal	0
Clonal	0
Clonal	0
Clonal	0
Clonal	0
Clonal	7
Clonal	1
Clonal	0
Clonal	7
Clonal	7
Clonal	7
Clonal	7
Clonal	7
Clonal	7
Clonal	0
Clonal	8
Clonal	7
Clonal	0
Clonal	7
Clonal	0
Clonal	0
Clonal	0
Clonal	0
Clonal	0
Clonal	8
Clonal	7
Clonal	0
Clonal	7
Clonal	0
Clonal	0
Clonal	0
Clonal	0
Clonal	0
Clonal	8
Clonal	7
Clonal	0
Clonal	7
Clonal	0
Clonal	0
Clonal	0
Clonal	0
Clonal	0
Clonal	8
Clonal	7
Clonal	0
Clonal	7
Clonal	0
Clonal	0
Clonal	0
Clonal	0
Clonal	0
Clonal	8
Clonal	7
Clonal	0
Clonal	7
Clonal	0
Clonal	0
Clonal	0
Clonal	0
Clonal	0
Clonal	0
Clonal	0
Clonal	0
Clonal	0
Clonal	0
Clonal	0
Clonal	0
Clonal	0
Clonal	0
Clonal	0
Clonal	0
Clonal	0
Clonal	0
Clonal	0
Clonal	0
Clonal	0
Clonal	0
Clonal	0
Clonal	0
Clonal	0
Clonal	0
Clonal	0
Clonal	0
Clonal	0
Clonal	0
Clonal	0
Clonal	0
Clonal	0
Clonal	0
Clonal	0
Clonal	0
Clonal	0
Clonal	0
Clonal	0
Clonal	0
Clonal	0
Clonal	0
Clonal	0
Clonal	0
Clonal	0
Clonal	0
Clonal	0
Clonal	0
Clonal	0
Clonal	0
Clonal	0
Clonal	0
Clonal	0
Clonal	0
Clonal	0
Clonal	0
Clonal	0
Clonal	0
Clonal	0
Clonal	0
Clonal	0
Clonal	0
Clonal	0
Clonal	0
Clonal	0
Clonal	0
Clonal	0
Clonal	0
Clonal	0
Clonal	0
Clonal	0
Clonal	0
Clonal	0
Clonal	0
Clonal	0
Clonal	0
Clonal	0
Clonal	0
Clonal	0
Clonal	0
Clonal	0
Clonal	0
Clonal	0
Clonal	0
Clonal	0
Clonal	0
Clonal	0
Clonal	0
Clonal	0
Clonal	0
Clonal	0
Clonal	0
Clonal	0
Clonal	0
Clonal	0
Clonal	0
Clonal	0
Clonal	0
Clonal	0
Clonal	0
Clonal	0
Clonal	0
Clonal	0
Clonal	0
Clonal	0
Clonal	0
Clonal	0
Clonal	0
Clonal	0
Clonal	0
Clonal	0
Clonal	0
Clonal	0
Clonal	0
Clonal	0
Clonal	0
Clonal	0
Clonal	0
Clonal	0
Clonal	0
Clonal	0
Clonal	0
Clonal	0
Clonal	0
Clonal	0
Clonal	0
Clonal	0
Clonal	0
Clonal	0
Clonal	0
Clonal	0
Clonal	0
Clonal	0
Clonal	0
Clonal	0
Clonal	0
Clonal	0
Clonal	0
Clonal	0
Clonal	0
Clonal	0
Clonal	0
Clonal	0
Clonal	0
Clonal	0
Clonal	0
Clonal	0
Clonal	0
Clonal	0
Clonal	0
Clonal	0
Clonal	0
Clonal	0
Clonal	0
Clonal	0
Clonal	0
Clonal	0
Clonal	0
Clonal	0
Clonal	0
Clonal	0
Clonal	0
Clonal	0
Clonal	0
Clonal	0
Clonal	0
Clonal	0
Clonal	0
Clonal	0
Clonal	0
Clonal	0
Clonal	0
Clonal	0
Clonal	0
Clonal	0
Clonal	0
Clonal	0
Clonal	0
Clonal	0
Clonal	0
Clonal	0
Clonal	0
Clonal	0
Clonal	0
Clonal	0
Clonal	0
Clonal	0
Clonal	0
Clonal	0
Clonal	0
Clonal	0
Clonal	0
Clonal	0
Clonal	0
Clonal	0
Clonal	0
Clonal	0
Clonal	0
Clonal	0
Clonal	0
Clonal	0
Clonal	0
Clonal	0
Clonal	0
Clonal	0
Clonal	0
Clonal	0
Clonal	0
Clonal	0
Clonal	0
Clonal	0
Clonal	0
Clonal	0
Clonal	0
Clonal	0
Clonal	0
Clonal	0
Clonal	0
Clonal	0
Clonal	0
Clonal	0
Clonal	0
Clonal	0
Clonal	0
Clonal	0
Clonal	0
Clonal	0
Clonal	0
Clonal	0
Clonal	0
Clonal	0
Clonal	0
Clonal	0
Clonal	0
Clonal	0
Clonal	0
Clonal	0
Clonal	0
Clonal	0
Clonal	0
Clonal	0
Clonal	0
Clonal	0
Clonal	0
Clonal	0
Clonal	0
Clonal	0
Clonal	0
Clonal	0
Clonal	0
Clonal	0
Clonal	0
Clonal	0
Clonal	0
Clonal	0
Clonal	0
Clonal	0
Clonal	0
Clonal	0
Clonal	0
Clonal	0
Clonal	0
Clonal	0
Clonal	0
Clonal	0
Clonal	0
Clonal	0
Clonal	0
Clonal	0
Clonal	0
Clonal	0
Clonal	0
Clonal	0
Clonal	0
Clonal	0
Clonal	0
Clonal	0
Clonal	0
Clonal	0
Clonal	0
Clonal	0
Clonal	0
Clonal	0
Clonal	0
Clonal	0
Clonal	0
Clonal	0
Clonal	0
Clonal	0
Clonal	0
Clonal	0
Clonal	0
Clonal	0
Clonal	0
Clonal	0
Clonal	0
Clonal	0
Clonal	0
Clonal	0
Clonal	0
Clonal	0
Clonal	0
Clonal	0
Clonal	0
Clonal	0
Clonal	0
Clonal	0
Clonal	0
Clonal	0
Clonal	0
Clonal	0
Clonal	0
Clonal	0
Clonal	0
Clonal	0
Clonal	0
Clonal	0
Clonal	0
Clonal	0
Clonal	0
Clonal	0
Clonal	0
Clonal	0
Clonal	0
Clonal	0
Clonal	0
Clonal	0
Clonal	0
Clonal	0
Clonal	0
Clonal	0
Clonal	0
Clonal	0
Clonal	0
Clonal	0
Clonal	0
Clonal	0
Clonal	0
Clonal	0
Clonal	0
Clonal	0
Clonal	0
Clonal	0
Clonal	0
Clonal	0
Clonal	0
Clonal	0
Clonal	0
Clonal	0
Clonal	0
Clonal	0
Clonal	0
Clonal	0
Clonal	0
Clonal	0
Clonal	0
Clonal	0
Clonal	0
Clonal	0
Clonal	0
Clonal	0
Clonal	0
Clonal	0
Clonal	0
Clonal	0
Clonal	0
Clonal	0
Clonal	0
Clonal	0
Clonal	0
Clonal	0
Clonal	0
Clonal	0
Clonal	0
Clonal	0
Clonal	0
Clonal	0
Clonal	0
Clonal	0
Clonal	0
Clonal	0
Clonal	0
Clonal	0
Clonal	0
Clonal	0
Clonal	0
Clonal	0
Clonal	0
Clonal	0
Clonal	0
Clonal	0
Clonal	0
Clonal	0
Clonal	0
Clonal	0
Clonal	0
Clonal	0
Clonal	0
Clonal	0
Clonal	0
Clonal	0
Clonal	0
Clonal	0
Clonal	0
Clonal	0
Clonal	0
Clonal	0
Clonal	0
Clonal	0
Clonal	0
Clonal	0
Clonal	0
Clonal	0
Clonal	0
Clonal	0
Clonal	0
Clonal	0
Clonal	0
Clonal	0
Clonal	0
Clonal	0
Clonal	0
Clonal	0
Clonal	0
Clonal	0
Clonal	0
Clonal	0
Clonal	0
Clonal	0
Clonal	0
Clonal	0
Clonal	0
Clonal	0
Clonal	0
Clonal	0
Clonal	0
Clonal	0
Clonal	0
Clonal	0
Clonal	0
Clonal	0
Clonal	0
Clonal	0
Clonal	0
Clonal	0
Clonal	0
Clonal	0
Clonal	0
Clonal	0
Clonal	0
Clonal	0
Clonal	0
Clonal	0
Clonal	0
Clonal	0
Clonal	0
Clonal	0
Clonal	0
Clonal	0
Clonal	0
Clonal	0
Clonal	0
Clonal	0
Clonal	0
Clonal	0
Clonal	0
Clonal	0
Clonal	0
Clonal	0
Clonal	0
Clonal	0
Clonal	0
Clonal	0
Clonal	0
Clonal	0
Clonal	0
Clonal	0
Clonal	0
Clonal	0
Clonal	0
Clonal	0
Clonal	0
Clonal	0
Clonal	0
Clonal	0
Clonal	0
Clonal	0
Clonal	0
Clonal	0
Clonal	0
Clonal	0
Clonal	0
Clonal	0
Clonal	0
Clonal	0
Clonal	0
Clonal	0
Clonal	0
Clonal	0
Clonal	0
Clonal	0
Clonal	0
Clonal	0
Clonal	0
Clonal	0
Clonal	0
Clonal	0
Clonal	0
Clonal	0
Clonal	0
Clonal	0
Clonal	0
Clonal	0
Clonal	0
Clonal	0
Clonal	0
Clonal	0
Clonal	0
Clonal	0
Clonal	0
Clonal	0
Clonal	0
Clonal	0
Clonal	0
Clonal	0
Clonal	0
Clonal	0
Clonal	0
Clonal	0
Clonal	0
Clonal	0
Clonal	0
Clonal	0
Clonal	0
Clonal	0
Clonal	0
Clonal	0
Clonal	0
Clonal	0
Clonal	0
Clonal	0
Clonal	0
Clonal	0
Clonal	0
Clonal	0
Clonal	0
Clonal	0
Clonal	0
Clonal	0
Clonal	0
Clonal	0
Clonal	0
Clonal	0
Clonal	0
Clonal	0
Clonal	0
Clonal	0
Clonal	0
Clonal	0
Clonal	0
Clonal	0
Clonal	0
Clonal	0
Clonal	0
Clonal	0
Clonal	0
Clonal	0
Clonal	0
Clonal	0
Clonal	0
Clonal	0
Clonal	0
Clonal	0
Clonal	0
Clonal	0
Clonal	0
Clonal	0
Clonal	0
Clonal	0
Clonal	0
Clonal	1
Clonal	0
Clonal	0
Clonal	0
Clonal	0
Clonal	0
Clonal	0
Clonal	0
Clonal	0
Clonal	0
Clonal	0
Clonal	0
Clonal	0
Clonal	0
Clonal	0
Clonal	1
Clonal	0
Clonal	0
Clonal	0
Clonal	0
Clonal	0
Clonal	0
Clonal	0
Clonal	0
Clonal	0
Clonal	0
Clonal	0
Clonal	0
Clonal	0
Clonal	0
Clonal	1
Clonal	0
Clonal	0
Clonal	0
Clonal	0
Clonal	0
Clonal	0
Clonal	0
Clonal	0
Clonal	0
Clonal	0
Clonal	0
Clonal	0
Clonal	0
Clonal	0
Clonal	1
Clonal	0
Clonal	0
Clonal	0
Clonal	0
Clonal	0
Clonal	0
Clonal	0
Clonal	0
Clonal	0
Clonal	0
Clonal	0
Clonal	0
Clonal	0
Clonal	0
Clonal	1
Clonal	0
Clonal	0
Clonal	0
Clonal	0
Clonal	0
Clonal	0
Clonal	0
Clonal	0
Clonal	0
Clonal	0
Clonal	0
Clonal	0
Clonal	0
Clonal	0
Clonal	1
Clonal	0
Clonal	0
Clonal	0
Clonal	0
Clonal	0
Clonal	0
Clonal	0
Clonal	0
Clonal	0
Clonal	0
Clonal	0
Clonal	0
Clonal	0
Clonal	0
Clonal	1
Clonal	0
Clonal	0
Clonal	0
Clonal	0
Clonal	0
Clonal	0
Clonal	0
Clonal	0
Clonal	0
Clonal	0
Clonal	0
Clonal	0
Clonal	0
Clonal	0
Clonal	1
Clonal	0
Clonal	0
Clonal	0
Clonal	0
Clonal	0
Clonal	0
Clonal	0
Clonal	0
Clonal	0
Clonal	0
Clonal	0
Clonal	0
Clonal	0
Clonal	0
Clonal	1
Clonal	0
Clonal	0
Clonal	0
Clonal	0
Clonal	0
Clonal	0
Clonal	0
Clonal	0
Clonal	0
Clonal	0
Clonal	0
Clonal	0
Clonal	0
Clonal	0
Clonal	1
Clonal	0
Clonal	0
Clonal	0
Clonal	0
Clonal	0
Clonal	0
Clonal	0
Clonal	0
Clonal	0
Clonal	0
Clonal	0
Clonal	0
Clonal	0
Clonal	0
Clonal	1
Clonal	0
Clonal	0
Clonal	0
Clonal	0
Clonal	0
Clonal	0
Clonal	0
Clonal	0
Clonal	0
Clonal	0
Clonal	0
Clonal	0
Clonal	0
Clonal	0
Clonal	1
Clonal	0
Clonal	0
Clonal	0
Clonal	0
Clonal	0
Clonal	0
Clonal	0
Clonal	0
Clonal	0
Clonal	0
Clonal	0
Clonal	0
Clonal	0
Clonal	0
Clonal	1
Clonal	0
Clonal	0
Clonal	0
Clonal	0
Clonal	0
Clonal	0
Clonal	0
Clonal	0
Clonal	0
Clonal	0
Clonal	0
Clonal	0
Clonal	0
Clonal	0
Clonal	1
Clonal	0
Clonal	0
Clonal	0
Clonal	0
Clonal	0
Clonal	0
Clonal	0
Clonal	0
Clonal	0
Clonal	0
Clonal	0
Clonal	0
Clonal	0
Clonal	0
Clonal	1
Clonal	0
Clonal	0
Clonal	0
Clonal	0
Clonal	0
Clonal	0
Clonal	0
Clonal	0
Clonal	0
Clonal	0
Clonal	0
Clonal	0
Clonal	0
Clonal	0
Clonal	1
Clonal	0
Clonal	0
Clonal	0
Clonal	0
Clonal	0
Clonal	0
Clonal	0
Clonal	0
Clonal	0
Clonal	0
Clonal	0
Clonal	0
Clonal	0
Clonal	0
Clonal	1
Clonal	0
Clonal	0
Clonal	0
Clonal	0
Clonal	0
Clonal	0
Clonal	0
Clonal	0
Clonal	0
Clonal	0
Clonal	0
Clonal	0
Clonal	0
Clonal	0
Clonal	1
Clonal	0
Clonal	0
Clonal	0
Clonal	0
Clonal	0
Clonal	0
Clonal	0
Clonal	0
Clonal	0
Clonal	0
Clonal	0
Clonal	0
Clonal	0
Clonal	0
Clonal	1
Clonal	0
Clonal	0
Clonal	0
Clonal	0
Clonal	0
Clonal	0
Clonal	0
Clonal	0
Clonal	0
Clonal	0
Clonal	0
Clonal	0
Clonal	0
Clonal	0
Clonal	1
Clonal	0
Clonal	0
Clonal	0
Clonal	0
Clonal	0
Clonal	0
Clonal	0
Clonal	0
Clonal	0
Clonal	0
Clonal	0
Clonal	0
Clonal	0
Clonal	0
Clonal	1
Clonal	0
Clonal	0
Clonal	0
Clonal	0
Clonal	0
Clonal	0
Clonal	0
Clonal	0
Clonal	0
Clonal	0
Clonal	0
Clonal	0
Clonal	0
Clonal	0
Clonal	1
Clonal	0
Clonal	0
Clonal	0
Clonal	0
Clonal	0
Clonal	0
Clonal	0
Clonal	0
Clonal	0
Clonal	0
Clonal	0
Clonal	0
Clonal	0
Clonal	0
Clonal	1
Clonal	0
Clonal	0
Clonal	0
Clonal	0
Clonal	0
Clonal	0
Clonal	0
Clonal	0
Clonal	0
Clonal	0
Clonal	0
Clonal	0
Clonal	0
Clonal	0
Clonal	1
Clonal	0
Clonal	0
Clonal	0
Clonal	0
Clonal	0
Clonal	0
Clonal	0
Clonal	0
Clonal	0
Clonal	0
Clonal	0
Clonal	0
Clonal	0
Clonal	0
Clonal	1
Clonal	0
Clonal	0
Clonal	0
Clonal	0
Clonal	0
Clonal	0
Clonal	0
Clonal	0
Clonal	0
Clonal	0
Clonal	0
Clonal	0
Clonal	0
Clonal	0
Clonal	1
Clonal	0
Clonal	0
Clonal	0
Clonal	0
Clonal	0
Clonal	0
Clonal	0
Clonal	0
Clonal	0
Clonal	0
Clonal	0
Clonal	0
Clonal	0
Clonal	0
Clonal	1
Clonal	0
Clonal	0
Clonal	0
Clonal	0
Clonal	0
Clonal	0
Clonal	0
Clonal	0
Clonal	0
Clonal	0
Clonal	0
Clonal	0
Clonal	0
Clonal	0
Clonal	1
Clonal	0
Clonal	0
Clonal	0
Clonal	0
Clonal	0
Clonal	0
Clonal	0
Clonal	0
Clonal	0
Clonal	0
Clonal	0
Clonal	0
Clonal	0
Clonal	0
Clonal	1
Clonal	0
Clonal	0
Clonal	0
Clonal	0
Clonal	0
Clonal	0
Clonal	0
Clonal	0
Clonal	0
Clonal	0
Clonal	0
Clonal	0
Clonal	0
Clonal	0
Clonal	1
Clonal	1
Clonal	1
Clonal	1
Clonal	1
Clonal	1
Clonal	1
Clonal	1
Clonal	1
Clonal	1
Clonal	1
Clonal	1
Clonal	1
Clonal	1
Clonal	1
Clonal	1
Clonal	1
Clonal	1
Clonal	1
Clonal	1
Clonal	1
Clonal	1
Clonal	1
Clonal	1
Clonal	1
Clonal	1
Clonal	1
Clonal	1
Clonal	1
Clonal	1
Clonal	2
Clonal	0
Clonal	0
Clonal	0
Clonal	0
Clonal	0
Clonal	0
Clonal	0
Clonal	0
Clonal	0
Clonal	0
Clonal	0
Clonal	0
Clonal	0
Clonal	0
Clonal	0
Clonal	1
Clonal	0
Clonal	0
Clonal	0
Clonal	0
Clonal	0
Clonal	0
Clonal	0
Clonal	0
Clonal	0
Clonal	0
Clonal	0
Clonal	0
Clonal	0
Clonal	1
Clonal	0
Clonal	0
Clonal	0
Clonal	0
Clonal	0
Clonal	0
Clonal	0
Clonal	0
Clonal	0
Clonal	0
Clonal	0
Clonal	0
Clonal	0
Clonal	0
Clonal	0
Clonal	1
Clonal	0
Clonal	0
Clonal	0
Clonal	0
Clonal	0
Clonal	0
Clonal	0
Clonal	0
Clonal	0
Clonal	0
Clonal	0
Clonal	0
Clonal	0
Clonal	1
Clonal	0
Clonal	0
Clonal	0
Clonal	0
Clonal	0
Clonal	0
Clonal	0
Clonal	0
Clonal	0
Clonal	0
Clonal	0
Clonal	0
Clonal	0
Clonal	0
Clonal	0
Clonal	1
Clonal	0
Clonal	0
Clonal	0
Clonal	0
Clonal	0
Clonal	0
Clonal	0
Clonal	0
Clonal	0
Clonal	0
Clonal	0
Clonal	0
Clonal	0
Clonal	1
Clonal	0
Clonal	0
Clonal	0
Clonal	0
Clonal	0
Clonal	0
Clonal	0
Clonal	0
Clonal	0
Clonal	0
Clonal	0
Clonal	0
Clonal	0
Clonal	0
Clonal	0
Clonal	1
Clonal	0
Clonal	0
Clonal	0
Clonal	0
Clonal	0
Clonal	0
Clonal	0
Clonal	0
Clonal	0
Clonal	0
Clonal	0
Clonal	0
Clonal	0
Clonal	1
Clonal	0
Clonal	0
Clonal	0
Clonal	0
Clonal	0
Clonal	0
Clonal	0
Clonal	0
Clonal	0
Clonal	0
Clonal	0
Clonal	0
Clonal	0
Clonal	0
Clonal	0
Clonal	1
Clonal	0
Clonal	0
Clonal	0
Clonal	0
Clonal	0
Clonal	0
Clonal	0
Clonal	0
Clonal	0
Clonal	0
Clonal	0
Clonal	0
Clonal	0
Clonal	1
Clonal	0
Clonal	0
Clonal	0
Clonal	0
Clonal	0
Clonal	0
Clonal	0
Clonal	0
Clonal	0
Clonal	0
Clonal	0
Clonal	0
Clonal	0
Clonal	0
Clonal	0
Clonal	1
Clonal	0
Clonal	0
Clonal	0
Clonal	0
Clonal	0
Clonal	0
Clonal	0
Clonal	0
Clonal	0
Clonal	0
Clonal	0
Clonal	0
Clonal	0
Clonal	1
Clonal	0
Clonal	0
Clonal	0
Clonal	0
Clonal	0
Clonal	0
Clonal	0
Clonal	0
Clonal	0
Clonal	0
Clonal	0
Clonal	0
Clonal	0
Clonal	0
Clonal	0
Clonal	1
Clonal	0
Clonal	0
Clonal	0
Clonal	0
Clonal	0
Clonal	0
Clonal	0
Clonal	0
Clonal	0
Clonal	0
Clonal	0
Clonal	0
Clonal	0
Clonal	1
Clonal	0
Clonal	0
Clonal	0
Clonal	0
Clonal	0
Clonal	0
Clonal	0
Clonal	0
Clonal	0
Clonal	0
Clonal	0
Clonal	0
Clonal	0
Clonal	0
Clonal	0
Clonal	1
Clonal	0
Clonal	0
Clonal	0
Clonal	0
Clonal	0
Clonal	0
Clonal	0
Clonal	0
Clonal	0
Clonal	0
Clonal	0
Clonal	0
Clonal	0
Clonal	1
Clonal	0
Clonal	0
Clonal	0
Clonal	0
Clonal	0
Clonal	0
Clonal	0
Clonal	0
Clonal	0
Clonal	0
Clonal	0
Clonal	0
Clonal	0
Clonal	0
Clonal	0
Clonal	1
Clonal	0
Clonal	0
Clonal	0
Clonal	0
Clonal	0
Clonal	0
Clonal	0
Clonal	0
Clonal	0
Clonal	0
Clonal	0
Clonal	0
Clonal	0
Clonal	1
Clonal	0
Clonal	0
Clonal	0
Clonal	0
Clonal	0
Clonal	0
Clonal	0
Clonal	0
Clonal	0
Clonal	0
Clonal	0
Clonal	0
Clonal	0
Clonal	0
Clonal	0
Clonal	1
Clonal	0
Clonal	0
Clonal	0
Clonal	0
Clonal	0
Clonal	0
Clonal	0
Clonal	0
Clonal	0
Clonal	0
Clonal	0
Clonal	0
Clonal	0
Clonal	1
Clonal	0
Clonal	0
Clonal	0
Clonal	0
Clonal	0
Clonal	0
Clonal	0
Clonal	0
Clonal	0
Clonal	0
Clonal	0
Clonal	0
Clonal	0
Clonal	0
Clonal	0
Clonal	1
Clonal	0
Clonal	0
Clonal	0
Clonal	0
Clonal	0
Clonal	0
Clonal	0
Clonal	0
Clonal	0
Clonal	0
Clonal	0
Clonal	0
Clonal	0
Clonal	1
Clonal	0
Clonal	0
Clonal	0
Clonal	0
Clonal	0
Clonal	0
Clonal	0
Clonal	0
Clonal	0
Clonal	0
Clonal	0
Clonal	0
Clonal	0
Clonal	0
Clonal	0
Clonal	1
Clonal	0
Clonal	0
Clonal	0
Clonal	0
Clonal	0
Clonal	0
Clonal	0
Clonal	0
Clonal	0
Clonal	0
Clonal	0
Clonal	0
Clonal	0
Clonal	1
Clonal	0
Clonal	0
Clonal	0
Clonal	0
Clonal	0
Clonal	0
Clonal	0
Clonal	0
Clonal	0
Clonal	0
Clonal	0
Clonal	0
Clonal	0
Clonal	0
Clonal	0
Clonal	1
Clonal	0
Clonal	0
Clonal	0
Clonal	0
Clonal	0
Clonal	0
Clonal	0
Clonal	0
Clonal	0
Clonal	0
Clonal	0
Clonal	0
Clonal	0
Clonal	1
Clonal	0
Clonal	0
Clonal	0
Clonal	0
Clonal	0
Clonal	0
Clonal	0
Clonal	0
Clonal	0
Clonal	0
Clonal	0
Clonal	0
Clonal	0
Clonal	0
Clonal	0
Clonal	1
Clonal	0
Clonal	0
Clonal	0
Clonal	0
Clonal	0
Clonal	0
Clonal	0
Clonal	0
Clonal	0
Clonal	0
Clonal	0
Clonal	0
Clonal	0
Clonal	1
Clonal	1
Clonal	1
Clonal	1
Clonal	1
Clonal	1
Clonal	1
Clonal	1
Clonal	1
Clonal	1
Clonal	1
Clonal	1
Clonal	1
Clonal	1
Clonal	1
Clonal	1
Clonal	2
Clonal	1
Clonal	1
Clonal	1
Clonal	1
Clonal	1
Clonal	1
Clonal	1
Clonal	1
Clonal	1
Clonal	1
Clonal	1
Clonal	1
Clonal	1
Clonal	1
Clonal	0
Clonal	0
Clonal	0
Clonal	0
Clonal	0
Clonal	0
Clonal	0
Clonal	0
Clonal	0
Clonal	0
Clonal	0
Clonal	0
Clonal	0
Clonal	0
Clonal	0
Clonal	0
Clonal	0
Clonal	0
Clonal	0
Clonal	0
Clonal	1
Clonal	0
Clonal	0
Clonal	0
Clonal	0
Clonal	0
Clonal	1
Clonal	0
Clonal	0
Clonal	0
Clonal	0
Clonal	0
Clonal	1
Clonal	0
Clonal	0
Clonal	0
Clonal	1
Clonal	1
Clonal	1
Clonal	1
Clonal	1
Clonal	1
Clonal	0
Clonal	0
Clonal	0
Clonal	1
Clonal	0
Clonal	0
Clonal	0
Clonal	0
Clonal	0
Clonal	1
Clonal	0
Clonal	0
Clonal	0
Clonal	0
Clonal	0
Clonal	1
Clonal	0
Clonal	0
Clonal	1
Clonal	0
Clonal	0
Clonal	0
Clonal	0
Clonal	0
Clonal	1
Clonal	1
Clonal	1
Clonal	1
Clonal	1
Clonal	1
Clonal	0
Clonal	1
Clonal	0
Clonal	0
Clonal	0
Clonal	0
Clonal	0
Clonal	1
Clonal	0
Clonal	0
Clonal	0
Clonal	0
Clonal	0
Clonal	1
Clonal	0
Clonal	0
Clonal	0
Clonal	0
Clonal	0
Clonal	1
Clonal	0
Clonal	0
Clonal	0
Clonal	0
Clonal	0
Clonal	1
Clonal	0
Clonal	0
Clonal	0
Clonal	0
Clonal	0
Clonal	0
Clonal	0
Clonal	0
Clonal	0
Clonal	0
Clonal	0
Clonal	0
Clonal	0
Clonal	0
Clonal	0
Clonal	0
Clonal	0
Clonal	0
Clonal	0
Clonal	0
Clonal	0
Clonal	0
Clonal	0
Clonal	0
Clonal	0
Clonal	0
Clonal	0
Clonal	0
Clonal	0
Clonal	0
Clonal	0
Clonal	0
Clonal	0
Clonal	0
Clonal	0
Clonal	0
Clonal	0
Clonal	0
Clonal	0
Clonal	0
Clonal	0
Clonal	0
Clonal	0
Clonal	0
Clonal	0
Clonal	0
Clonal	0
Clonal	0
Clonal	0
Clonal	0
Clonal	0
Clonal	0
Clonal	0
Clonal	0
Clonal	0
Clonal	0
Clonal	0
Clonal	0
Clonal	0
Clonal	0
Clonal	0
Clonal	0
Clonal	0
Clonal	0
Clonal	0
Clonal	0
Clonal	0
Clonal	0
Clonal	0
Clonal	0
Clonal	0
Clonal	0
Clonal	0
Clonal	0
Clonal	0
Clonal	0
Clonal	0
Clonal	0
Clonal	0
Clonal	0
Clonal	0
Clonal	0
Clonal	0
Clonal	0
Clonal	0
Clonal	0
Clonal	0
Clonal	0
Clonal	0
Clonal	0
Clonal	0
Clonal	0
Clonal	0
Clonal	0
Clonal	0
Clonal	0
Clonal	0
Clonal	0
Clonal	0
Clonal	0
Clonal	0
Clonal	0
Clonal	0
Clonal	0
Clonal	0
Clonal	0
Clonal	0
Clonal	0
Clonal	0
Clonal	0
Clonal	0
Clonal	0
Clonal	0
Clonal	0
Clonal	0
Clonal	0
Clonal	0
Clonal	0
Clonal	0
Clonal	0
Clonal	0
Clonal	0
Clonal	0
Clonal	0
Clonal	0
Clonal	0
Clonal	0
Clonal	0
Clonal	0
Clonal	0
Clonal	0
Clonal	0
Clonal	0
Clonal	0
Clonal	0
Clonal	0
Clonal	0
Clonal	0
Clonal	0
Clonal	0
Clonal	0
Clonal	0
Clonal	0
Clonal	0
Clonal	0
Clonal	0
Clonal	0
Clonal	0
Clonal	0
Clonal	0
Clonal	0
Clonal	0
Clonal	0
Clonal	0
Clonal	0
Clonal	0
Clonal	0
Clonal	0
Clonal	0
Clonal	0
Clonal	0
Clonal	0
Clonal	0
Clonal	0
Clonal	0
Clonal	0
Clonal	0
Clonal	0
Clonal	0
Clonal	0
Clonal	0
Clonal	0
Clonal	0
Clonal	0
Clonal	0
Clonal	0
Clonal	0
Clonal	0
Clonal	0
Clonal	0
Clonal	0
Clonal	0
Clonal	0
Clonal	0
Clonal	0
Clonal	0
Clonal	0
Clonal	0
Clonal	0
Clonal	0
Clonal	0
Clonal	0
Clonal	0
Clonal	0
Clonal	0
Clonal	0
Clonal	0
Clonal	0
Clonal	0
Clonal	0
Clonal	0
Clonal	0
Clonal	0
Clonal	0
Clonal	0
Clonal	0
Clonal	0
Clonal	0
Clonal	0
Clonal	0
Clonal	0
Clonal	0
Clonal	0
Clonal	0
Clonal	0
Clonal	0
Clonal	0
Clonal	0
Clonal	0
Clonal	0
Clonal	0
Clonal	0
Clonal	0
Clonal	0
Clonal	0
Clonal	0
Clonal	0
Clonal	0
Clonal	0
Clonal	0
Clonal	0
Clonal	0
Clonal	0
Clonal	0
NC	109
NC	709
NC	444
NC	462
NC	1143
NC	428
NC	548
NC	430
NC	404
NC	381
NC	409
NC	376
NC	483
NC	183
NC	440
NC	197
NC	511
NC	727
NC	349
NC	474
NC	378
NC	570
NC	924
NC	675
NC	737
NC	393
NC	442
NC	1159
NC	483
NC	510
NC	720
NC	531
NC	439
NC	470
NC	406
NC	519
NC	412
NC	461
NC	506
NC	198
NC	203
NC	441
NC	435
NC	470
NC	1127
NC	500
NC	493
NC	1119
NC	539
NC	498
NC	438
NC	460
NC	530
NC	472
NC	403
NC	452
NC	428
NC	727
NC	532
NC	521
NC	439
NC	403
NC	400
NC	432
NC	428
NC	510
NC	440
NC	448
NC	394
NC	518
NC	385
NC	1173
NC	473
[truncated: 5,933 more rows]
