# Supplementary material for: Particular genomic and virulence traits associated with preterm infant-derived toxigenic Clostridium perfringens strains
Source: Nat Microbiol. 2023 May 25;8(6):1160–75. doi: 10.1038/s41564-023-01385-z (PMC10234813; doi:10.1038/s41564-023-01385-z)
Supplement: Source Data Fig. 4 — Statistical source data. [file 41564_2023_1385_MOESM7_ESM.xlsx]

## Sheet: Fig_4_h
Lineage	Plasmid	Value
I	pCW3	3
III	pCW3	2
V	pCW3	0
VI	pCW3	3
VII	pCW3	6
I	pCP13	0
III	pCP13	2
V	pCP13	4
VI	pCP13	1
VII	pCP13	9
I	No	2
III	No	1
V	No	29
VI	No	6
VII	No	3
I	Both	0
III	Both	0
V	Both	3
VI	Both	2
VII	Both	4

## Sheet: Fig_4_i
Lineage	Plasmid	Value	Perc
CPA-NEC	Yes	4	80
Non-CPA-NEC	Yes	32	44
CPA-NEC	No	1	20
Non-CPA-NEC	No	41	56
