# Supplementary material for: Particular genomic and virulence traits associated with preterm infant-derived toxigenic Clostridium perfringens strains
Source: Nat Microbiol. 2023 May 25;8(6):1160–75. doi: 10.1038/s41564-023-01385-z (PMC10234813; doi:10.1038/s41564-023-01385-z)
Supplement: Source Data Fig. 5 — Statistical source data. [file 41564_2023_1385_MOESM8_ESM.xlsx]

## Sheet: Fig_5_a
Lineage	Group	Strain	Strainperc	PFOperc
I	Yes	3	60	100
II	Yes	1	100	0
III	Yes	3	60	100
IV	Yes	1	100	100
V	Yes	12	33	8
VI	Yes	4	33	50
VII	Yes	5	28	100
VIII	Yes	1	100	0
I	No		40	0
II	No		0	100
III	No		40	0
IV	No		0	0
V	No		67	92
VI	No		67	50
VII	No		72	0
VIII	No		0	100

## Sheet: Fig_5_b
Strain	Group	Lineage	Lineage	Day	CFU	Percentage
IQ146	pfoA+	Lineage 7	7	0	266666666	100
IQ146	pfoA+	Lineage 7	7	2	25000000	9.375
IQ146	pfoA+	Lineage 7	7	4	5600000	2.1
IQ146	pfoA+	Lineage 7	7	6	1600000	0.6
IQ146	pfoA+	Lineage 7	7	8	90000	0.03375
IQ146	pfoA+	Lineage 7	7	10	23000	0.008625
IQ146	pfoA+	Lineage 7	7	12	2960	0.00111
IQ146	pfoA+	Lineage 7	7	14	3700	0.0013875
IQ036	pfoA+	Lineage 4	4	0	26000000	100
IQ036	pfoA+	Lineage 4	4	2	2300000	8.84615
IQ036	pfoA+	Lineage 4	4	4	150000	0.576923
IQ036	pfoA+	Lineage 4	4	6	23000	0.0884615
IQ036	pfoA+	Lineage 4	4	8	10000	0.0384615
IQ036	pfoA+	Lineage 4	4	10	2800	0.0107692
IQ036	pfoA+	Lineage 4	4	12	3530	0.0135769
IQ036	pfoA+	Lineage 4	4	14	1200	0.00461538
IQ129	pfoA+	Lineage 6	6	0	230000000	100
IQ129	pfoA+	Lineage 6	6	2	15000000	6.52174
IQ129	pfoA+	Lineage 6	6	4	5000000	2.17391
IQ129	pfoA+	Lineage 6	6	6	160000	0.0695652
IQ129	pfoA+	Lineage 6	6	8	106000	0.046087
IQ129	pfoA+	Lineage 6	6	10	20000	0.00869565
IQ129	pfoA+	Lineage 6	6	12	2400	0.00104348
IQ129	pfoA+	Lineage 6	6	14	630	0.000273913
IQ024	pfoA+	Lineage 6	6	0	260000000	100
IQ024	pfoA+	Lineage 6	6	2	8330000	3.20385
IQ024	pfoA+	Lineage 6	6	4	1330000	0.511538
IQ024	pfoA+	Lineage 6	6	6	180000	0.0692308
IQ024	pfoA+	Lineage 6	6	8	60000	0.0230769
IQ024	pfoA+	Lineage 6	6	10	43300	0.0166538
IQ024	pfoA+	Lineage 6	6	12	26000	0.01
IQ024	pfoA+	Lineage 6	6	14	10000	0.00384615
LH019	pfoA-	Lineage 2	2	0	130000000	100
LH019	pfoA-	Lineage 2	2	2	230000	0.176923
LH019	pfoA-	Lineage 2	2	4	46000	0.0353846
LH019	pfoA-	Lineage 2	2	6	560	0.000430769
LH019	pfoA-	Lineage 2	2	8	100	7.69231e-05
LH019	pfoA-	Lineage 2	2	10	0	0
LH019	pfoA-	Lineage 2	2	12	0	0
LH019	pfoA-	Lineage 2	2	14	0	0
IQ153	pfoA+	Lineage 7	7	0	33000000	100
IQ153	pfoA+	Lineage 7	7	2	9600000	29.0909
IQ153	pfoA+	Lineage 7	7	4	2600000	7.87879
IQ153	pfoA+	Lineage 7	7	6	220000	0.666667
IQ153	pfoA+	Lineage 7	7	8	136000	0.412121
IQ153	pfoA+	Lineage 7	7	10	83000	0.251515
IQ153	pfoA+	Lineage 7	7	12	36000	0.109091
IQ153	pfoA+	Lineage 7	7	14	4500	0.0136364
LH115	pfoA+	Lineage 5	5	0	130000000	100
LH115	pfoA+	Lineage 5	5	2	3300000	2.53846
LH115	pfoA+	Lineage 5	5	4	263000	0.202308
LH115	pfoA+	Lineage 5	5	6	46000	0.0353846
LH115	pfoA+	Lineage 5	5	8	16000	0.0123077
LH115	pfoA+	Lineage 5	5	10	2600	0.002
LH115	pfoA+	Lineage 5	5	12	2900	0.00223077
LH115	pfoA+	Lineage 5	5	14	760	0.000584615
LH043	pfoA-	Lineage 6	6	0	60000000	100
LH043	pfoA-	Lineage 6	6	2	4300000	7.16667
LH043	pfoA-	Lineage 6	6	4	1000000	1.66667
LH043	pfoA-	Lineage 6	6	6	230000	0.383333
LH043	pfoA-	Lineage 6	6	8	123000	0.205
LH043	pfoA-	Lineage 6	6	10	4800	0.008
LH043	pfoA-	Lineage 6	6	12	4000	0.00666667
LH043	pfoA-	Lineage 6	6	14	1600	0.00266667
IQ147	pfoA-	Lineage 5	5	0	17000000	100
IQ147	pfoA-	Lineage 5	5	2	1600000	9.41176
IQ147	pfoA-	Lineage 5	5	4	130000	0.764706
IQ147	pfoA-	Lineage 5	5	6	36000	0.211765
IQ147	pfoA-	Lineage 5	5	8	30000	0.176471
IQ147	pfoA-	Lineage 5	5	10	3100	0.0182353
IQ147	pfoA-	Lineage 5	5	12	760	0.00447059
IQ147	pfoA-	Lineage 5	5	14	0	0
IQ133	pfoA-	Lineage 5	5	0	29000000	100
IQ133	pfoA-	Lineage 5	5	2	9300000	32.069
IQ133	pfoA-	Lineage 5	5	4	2000000	6.89655
IQ133	pfoA-	Lineage 5	5	6	116000	0.4
IQ133	pfoA-	Lineage 5	5	8	80000	0.275862
IQ133	pfoA-	Lineage 5	5	10	86000	0.296552
IQ133	pfoA-	Lineage 5	5	12	1700	0.00586207
IQ133	pfoA-	Lineage 5	5	14	700	0.00241379
IQ002	pfoA+	Lineage 3	3	0	230000000	100
IQ002	pfoA+	Lineage 3	3	2	8300000	3.6087
IQ002	pfoA+	Lineage 3	3	4	110000	0.0478261
IQ002	pfoA+	Lineage 3	3	6	20000	0.00869565
IQ002	pfoA+	Lineage 3	3	8	10000	0.00434783
IQ002	pfoA+	Lineage 3	3	10	5100	0.00221739
IQ002	pfoA+	Lineage 3	3	12	2900	0.00126087
IQ002	pfoA+	Lineage 3	3	14	2130	0.000926087
IQ101	pfoA+	Lineage 3	3	0	20000000	100
IQ101	pfoA+	Lineage 3	3	2	246000	1.23
IQ101	pfoA+	Lineage 3	3	4	60000	0.3
IQ101	pfoA+	Lineage 3	3	6	13000	0.065
IQ101	pfoA+	Lineage 3	3	8	16000	0.08
IQ101	pfoA+	Lineage 3	3	10	2500	0.0125
IQ101	pfoA+	Lineage 3	3	12	1500	0.0075
IQ101	pfoA+	Lineage 3	3	14	900	0.0045
IQ093	pfoA-	Lineage 5	5	0	11300000	100
IQ093	pfoA-	Lineage 5	5	2	243000	2.15044
IQ093	pfoA-	Lineage 5	5	4	23000	0.20354
IQ093	pfoA-	Lineage 5	5	6	5100	0.0451327
IQ093	pfoA-	Lineage 5	5	8	4100	0.0362832
IQ093	pfoA-	Lineage 5	5	10	2200	0.019469
IQ093	pfoA-	Lineage 5	5	12	2000	0.0176991
IQ093	pfoA-	Lineage 5	5	14	1800	0.0159292
IQ078	pfoA+	Lineage 1	1	0	42000000	100
IQ078	pfoA+	Lineage 1	1	2	3300000	7.85714
IQ078	pfoA+	Lineage 1	1	4	73000	0.17381
IQ078	pfoA+	Lineage 1	1	6	5300	0.012619
IQ078	pfoA+	Lineage 1	1	8	2400	0.00571429
IQ078	pfoA+	Lineage 1	1	10	1230	0.00292857
IQ078	pfoA+	Lineage 1	1	12	730	0.0017381
IQ078	pfoA+	Lineage 1	1	14	230	0.000547619
LHN006	pfoA+	Lineage 3	3	0	230000000	100
LHN006	pfoA+	Lineage 3	3	2	4300000	1.86957
LHN006	pfoA+	Lineage 3	3	4	2600000	1.13043
LHN006	pfoA+	Lineage 3	3	6	190000	0.0826087
LHN006	pfoA+	Lineage 3	3	8	96000	0.0417391
LHN006	pfoA+	Lineage 3	3	10	40000	0.0173913
LHN006	pfoA+	Lineage 3	3	12	10000	0.00434783
LHN006	pfoA+	Lineage 3	3	14	2500	0.00108696
LH057	pfoA+	Lineage 7	7	0	100000000	100
LH057	pfoA+	Lineage 7	7	2	12300000	12.3
LH057	pfoA+	Lineage 7	7	4	5300000	5.3
LH057	pfoA+	Lineage 7	7	6	260000	0.26
LH057	pfoA+	Lineage 7	7	8	146000	0.146
LH057	pfoA+	Lineage 7	7	10	73000	0.073
LH057	pfoA+	Lineage 7	7	12	30000	0.03
LH057	pfoA+	Lineage 7	7	14	2200	0.0022
LH101	pfoA+	Lineage 7	7	0	47000000	100
LH101	pfoA+	Lineage 7	7	2	15600000	33.1915
LH101	pfoA+	Lineage 7	7	4	3300000	7.02128
LH101	pfoA+	Lineage 7	7	6	200000	0.425532
LH101	pfoA+	Lineage 7	7	8	270000	0.574468
LH101	pfoA+	Lineage 7	7	10	230000	0.489362
LH101	pfoA+	Lineage 7	7	12	96000	0.204255
LH101	pfoA+	Lineage 7	7	14	13000	0.0276596
IQ192	pfoA+	Lineage 7	7	0	130000000	100
IQ192	pfoA+	Lineage 7	7	2	22000000	16.9231
IQ192	pfoA+	Lineage 7	7	4	6300000	4.84615
IQ192	pfoA+	Lineage 7	7	6	4000000	3.07692
IQ192	pfoA+	Lineage 7	7	8	1300000	1
IQ192	pfoA+	Lineage 7	7	10	230000	0.176923
IQ192	pfoA+	Lineage 7	7	12	46000	0.0353846
IQ192	pfoA+	Lineage 7	7	14	26000	0.02
IQ037	pfoA-	Lineage 6	6	0	260000000	100
IQ037	pfoA-	Lineage 6	6	2	15600000	6
IQ037	pfoA-	Lineage 6	6	4	9000000	3.46154
IQ037	pfoA-	Lineage 6	6	6	170000	0.0653846
IQ037	pfoA-	Lineage 6	6	8	100000	0.0384615
IQ037	pfoA-	Lineage 6	6	10	83000	0.0319231
IQ037	pfoA-	Lineage 6	6	12	40000	0.0153846
IQ037	pfoA-	Lineage 6	6	14	3200	0.00123077
LH111	pfoA-	Lineage 5	5	0	27600000	100
LH111	pfoA-	Lineage 5	5	2	53000	0.192029
LH111	pfoA-	Lineage 5	5	4	4700	0.017029
LH111	pfoA-	Lineage 5	5	6	1000	0.00362319
LH111	pfoA-	Lineage 5	5	8	130	0.000471014
LH111	pfoA-	Lineage 5	5	10	0	0
LH111	pfoA-	Lineage 5	5	12	0	0
LH111	pfoA-	Lineage 5	5	14	0	0
IQ056	pfoA-	Lineage 5	5	0	130000000	100
IQ056	pfoA-	Lineage 5	5	2	2000000	1.53846
IQ056	pfoA-	Lineage 5	5	4	2800	0.00215385
IQ056	pfoA-	Lineage 5	5	6	700	0.000538462
IQ056	pfoA-	Lineage 5	5	8	530	0.000407692
IQ056	pfoA-	Lineage 5	5	10	0	0
IQ056	pfoA-	Lineage 5	5	12	0	0
IQ056	pfoA-	Lineage 5	5	14	0	0
IQ041	pfoA-	Lineage 5	5	0	31000000	100
IQ041	pfoA-	Lineage 5	5	2	140000	0.451613
IQ041	pfoA-	Lineage 5	5	4	1430	0.0046129
IQ041	pfoA-	Lineage 5	5	6	260	0.00083871
IQ041	pfoA-	Lineage 5	5	8	0	0
IQ041	pfoA-	Lineage 5	5	10	0	0
IQ041	pfoA-	Lineage 5	5	12	0	0
IQ041	pfoA-	Lineage 5	5	14	0	0
IQ190	pfoA-	Lineage 5	5	0	10000000	100
IQ190	pfoA-	Lineage 5	5	2	2600000	26
IQ190	pfoA-	Lineage 5	5	4	46000	0.46
IQ190	pfoA-	Lineage 5	5	6	3100	0.031
IQ190	pfoA-	Lineage 5	5	8	3200	0.032
IQ190	pfoA-	Lineage 5	5	10	2500	0.025
IQ190	pfoA-	Lineage 5	5	12	2460	0.0246
IQ190	pfoA-	Lineage 5	5	14	2500	0.025
IQ175	pfoA-	Lineage 5	5	0	13000000	100
IQ175	pfoA-	Lineage 5	5	2	123000	0.946154
IQ175	pfoA-	Lineage 5	5	4	120000	0.923077
IQ175	pfoA-	Lineage 5	5	6	5600	0.0430769
IQ175	pfoA-	Lineage 5	5	8	5000	0.0384615
IQ175	pfoA-	Lineage 5	5	10	2130	0.0163846
IQ175	pfoA-	Lineage 5	5	12	800	0.00615385
IQ175	pfoA-	Lineage 5	5	14	260	0.002
IQ109	pfoA-	Lineage 5	5	0	100000000	100
IQ109	pfoA-	Lineage 5	5	2	3600000	3.6
IQ109	pfoA-	Lineage 5	5	4	60000	0.06
IQ109	pfoA-	Lineage 5	5	6	9300	0.0093
IQ109	pfoA-	Lineage 5	5	8	400	0.0004
IQ109	pfoA-	Lineage 5	5	10	260	0.00026
IQ109	pfoA-	Lineage 5	5	12	330	0.00033
IQ109	pfoA-	Lineage 5	5	14	300	0.0003
IQ205	pfoA-	Lineage 5	5	0	57000000	100
IQ205	pfoA-	Lineage 5	5	2	120000	0.210526
IQ205	pfoA-	Lineage 5	5	4	1300	0.0022807
IQ205	pfoA-	Lineage 5	5	6	130	0.00022807
IQ205	pfoA-	Lineage 5	5	8	130	0.00022807
IQ205	pfoA-	Lineage 5	5	10	100	0.000175439
IQ205	pfoA-	Lineage 5	5	12	100	0.000175439
IQ205	pfoA-	Lineage 5	5	14	0	0
IQ058	pfoA-	Lineage 5	5	0	13000000	100
IQ058	pfoA-	Lineage 5	5	2	320000	2.46154
IQ058	pfoA-	Lineage 5	5	4	16000	0.123077
IQ058	pfoA-	Lineage 5	5	6	530	0.00407692
IQ058	pfoA-	Lineage 5	5	8	500	0.00384615
IQ058	pfoA-	Lineage 5	5	10	100	0.000769231
IQ058	pfoA-	Lineage 5	5	12	200	0.00153846
IQ058	pfoA-	Lineage 5	5	14	130	0.001
IQ106	pfoA+	Lineage 1	1	0	200000000	100
IQ106	pfoA+	Lineage 1	1	2	8000000	4
IQ106	pfoA+	Lineage 1	1	4	390000	0.195
IQ106	pfoA+	Lineage 1	1	6	3600	0.0018
IQ106	pfoA+	Lineage 1	1	8	4200	0.0021
IQ106	pfoA+	Lineage 1	1	10	1300	0.00065
IQ106	pfoA+	Lineage 1	1	12	1100	0.00055
IQ106	pfoA+	Lineage 1	1	14	360	0.00018
IQ005	pfoA+	Lineage 1	1	0	100000000	100
IQ005	pfoA+	Lineage 1	1	2	8000000	8
IQ005	pfoA+	Lineage 1	1	4	2000000	2
IQ005	pfoA+	Lineage 1	1	6	63000	0.063
IQ005	pfoA+	Lineage 1	1	8	830	0.00083
IQ005	pfoA+	Lineage 1	1	10	360	0.00036
IQ005	pfoA+	Lineage 1	1	12	200	0.0002
IQ005	pfoA+	Lineage 1	1	14	160	0.00016
IQ014	pfoA+	Lineage 8	8	0	4600000	100
IQ014	pfoA+	Lineage 8	8	2	180000	3.91304
IQ014	pfoA+	Lineage 8	8	4	23000	0.5
IQ014	pfoA+	Lineage 8	8	6	3860	0.083913
IQ014	pfoA+	Lineage 8	8	8	3100	0.0673913
IQ014	pfoA+	Lineage 8	8	10	2460	0.0534783
IQ014	pfoA+	Lineage 8	8	12	2200	0.0478261
IQ014	pfoA+	Lineage 8	8	14	1600	0.0347826
ATCC13124	pfoA+	Lineage 7	7	0	230000000	100
ATCC13124	pfoA+	Lineage 7	7	2	4000000	1.73913
ATCC13124	pfoA+	Lineage 7	7	4	2300000	1
ATCC13124	pfoA+	Lineage 7	7	6	180000	0.0782609
ATCC13124	pfoA+	Lineage 7	7	8	63000	0.0273913
ATCC13124	pfoA+	Lineage 7	7	10	20000	0.00869565
ATCC13124	pfoA+	Lineage 7	7	12	20000	0.00869565
ATCC13124	pfoA+	Lineage 7	7	14	4000	0.00173913

## Sheet: Fig_5_c
Strain	Lineage	CFU	Spores
IQ146	Lineage 7	52000000	100
IQ129	Lineage 6	30000000	3100
IQ024	Lineage 6	14600000	186000
IQ153	Lineage 7	30000000	1300
LH115	Lineage 5	17000000	100
LH043	Lineage 6	20000000	230
IQ147	Lineage 5	7000000	0
IQ133	Lineage 5	7600000	0
IQ002	Lineage 3	19000000	860
IQ101	Lineage 3	1300000	200
IQ093	Lineage 5	28600000	830
IQ078	Lineage 1	16000000	0
LHN006	Lineage 3	32000000	460
LH057	Lineage 7	33000000	13000
LH101	Lineage 7	50000000	600
IQ192	Lineage 7	25000000	0
IQ037	Lineage 6	300000000	1600000
LH111	Lineage 5	25000000	0
IQ056	Lineage 5	28000000	0
IQ041	Lineage 5	23000000	0
IQ190	Lineage 5	6300000	0
IQ175	Lineage 5	5500000	0
IQ109	Lineage 5	27000000	0
IQ205	Lineage 5	13000000	0
IQ058	Lineage 5	100000000	100
IQ106	Lineage 1	8000000	0
IQ005	Lineage 1	32000000	300

## Sheet: Fig_5_def
Strain	Lineage	Group	Perc
IQ146	VII	pfoA+	65.5312
IQ146	VII	pfoA+	44.4786
IQ146	VII	pfoA+	52.1541
IQ146	VII	pfoA+	44.4303
IQ146	VII	pfoA+	29.5731
IQ146	VII	pfoA+	26.4856
IQ036	IV	pfoA+	70.3909
IQ036	IV	pfoA+	73.8316
IQ036	IV	pfoA+	76.3865
IQ036	IV	pfoA+	40.69
IQ036	IV	pfoA+	43.7462
IQ036	IV	pfoA+	36.0809
IQ129	VI	pfoA+	55.1501
IQ129	VI	pfoA+	45.4711
IQ129	VI	pfoA+	47.0335
IQ129	VI	pfoA+	27.4402
IQ129	VI	pfoA+	20.368
IQ129	VI	pfoA+	28.2257
IQ024	VI	pfoA+	51.2829
IQ024	VI	pfoA+	46.7835
IQ024	VI	pfoA+	53.2533
IQ024	VI	pfoA+	26.1787
IQ024	VI	pfoA+	13.1397
IQ024	VI	pfoA+	30.5537
LH019	II	pfoA-	28.0909
LH019	II	pfoA-	38.5566
LH019	II	pfoA-	46.0409
LH019	II	pfoA-	6.70465
LH019	II	pfoA-	12.8119
LH019	II	pfoA-	8.50718
IQ153	VII	pfoA+	60.8737
IQ153	VII	pfoA+	66.884
IQ153	VII	pfoA+	63.0094
IQ153	VII	pfoA+	51.2528
IQ153	VII	pfoA+	14.8824
IQ153	VII	pfoA+	25.3854
LH115	V	pfoA+	51.305
LH115	V	pfoA+	76.2872
LH115	V	pfoA+	59.2378
LH115	V	pfoA+	17.5016
LH115	V	pfoA+	24.3112
LH115	V	pfoA+	22.9014
LH043	VI	pfoA-	0.708259
LH043	VI	pfoA-	0.594302
LH043	VI	pfoA-	1.18982
LH043	VI	pfoA-	0.675415
LH043	VI	pfoA-	1.33348
LH043	VI	pfoA-	0.914712
IQ147	V	pfoA-	2.21175
IQ147	V	pfoA-	2.89917
IQ147	V	pfoA-	2.62714
IQ147	V	pfoA-	2.77446
IQ147	V	pfoA-	0.779457
IQ147	V	pfoA-	2.1268
IQ133	V	pfoA-	-0.861402
IQ133	V	pfoA-	0.994988
IQ133	V	pfoA-	0.26346
IQ133	V	pfoA-	0.880898
IQ133	V	pfoA-	0.849685
IQ133	V	pfoA-	0.880898
IQ002	III	pfoA+	12.2326
IQ002	III	pfoA+	23.4187
IQ002	III	pfoA+	13.8537
IQ002	III	pfoA+	5.41713
IQ002	III	pfoA+	4.91253
IQ002	III	pfoA+	5.53418
IQ101	III	pfoA+	21.3123
IQ101	III	pfoA+	22.2277
IQ101	III	pfoA+	27.0653
IQ101	III	pfoA+	12.2735
IQ101	III	pfoA+	3.72385
IQ101	III	pfoA+	6.86071
IQ093	V	pfoA-	0.656794
IQ093	V	pfoA-	1.82577
IQ093	V	pfoA-	1.38832
IQ093	V	pfoA-	0.71183
IQ093	V	pfoA-	0.995344
IQ093	V	pfoA-	1.14621
IQ078	I	pfoA+	24.5767
IQ078	I	pfoA+	19.8089
IQ078	I	pfoA+	20.4963
IQ078	I	pfoA+	5.05819
IQ078	I	pfoA+	5.78128
IQ078	I	pfoA+	5.35991
LHN006	III	pfoA+	17.2908
LHN006	III	pfoA+	27.1903
LHN006	III	pfoA+	26.5543
LHN006	III	pfoA+	7.12602
LHN006	III	pfoA+	4.8345
LHN006	III	pfoA+	6.66563
LH057	VII	pfoA+	31.9838
LH057	VII	pfoA+	38.0897
LH057	VII	pfoA+	38.4536
LH057	VII	pfoA+	29.5081
LH057	VII	pfoA+	13.0668
LH057	VII	pfoA+	8.09361
LH101	VII	pfoA+	37.7552
LH101	VII	pfoA+	37.9206
LH101	VII	pfoA+	41.4937
LH101	VII	pfoA+	8.41614
LH101	VII	pfoA+	14.5572
LH101	VII	pfoA+	8.68665
IQ192	VII	pfoA+	38.7036
IQ192	VII	pfoA+	34.8732
IQ192	VII	pfoA+	34.2666
IQ192	VII	pfoA+	13.5428
IQ192	VII	pfoA+	10.419
IQ192	VII	pfoA+	12.5362
IQ037	VI	pfoA-	-0.831993
IQ037	VI	pfoA-	-0.975358
IQ037	VI	pfoA-	-0.754797
IQ037	VI	pfoA-	0.222832
IQ037	VI	pfoA-	-0.169927
IQ037	VI	pfoA-	0.142199
LH111	V	pfoA-	0.634738
LH111	V	pfoA-	0.502402
LH111	V	pfoA-	2.43966
LH111	V	pfoA-	0.891302
LH111	V	pfoA-	0.997945
LH111	V	pfoA-	1.76265
IQ056	V	pfoA-	1.15306
IQ056	V	pfoA-	2.32203
IQ056	V	pfoA-	1.63094
IQ056	V	pfoA-	1.59098
IQ056	V	pfoA-	0.355486
IQ056	V	pfoA-	1.70023
IQ041	V	pfoA-	-0.986386
IQ041	V	pfoA-	-0.15193
IQ041	V	pfoA-	0.0502512
IQ041	V	pfoA-	1.71584
IQ041	V	pfoA-	-0.0112625
IQ041	V	pfoA-	0.3919
IQ190	V	pfoA-	1.16408
IQ190	V	pfoA-	2.32938
IQ190	V	pfoA-	2.28527
IQ190	V	pfoA-	1.67942
IQ190	V	pfoA-	1.22944
IQ190	V	pfoA-	2.06958
IQ175	V	pfoA-	0.529935
IQ175	V	pfoA-	1.32121
IQ175	V	pfoA-	1.06467
IQ175	V	pfoA-	1.05777
IQ175	V	pfoA-	0.160407
IQ175	V	pfoA-	1.24765
IQ106	I	pfoA+	17.6886
IQ106	I	pfoA+	18.0463
IQ106	I	pfoA+	17.7319
IQ106	I	pfoA+	3.30857
IQ106	I	pfoA+	5.56715
IQ106	I	pfoA+	7.19713
ATCC13124	VII	pfoA+	45.4553
ATCC13124	VII	pfoA+	42.2686
ATCC13124	VII	pfoA+	51.482
ATCC13124	VII	pfoA+	50.6182
ATCC13124	VII	pfoA+	52.9718
ATCC13124	VII	pfoA+	46.1632
IQ205	V	pfoA-	-1.05261
IQ205	V	pfoA-	-0.666004
IQ205	V	pfoA-	0.327601
IQ205	V	pfoA-	0.220376
IQ205	V	pfoA-	0.169211
IQ205	V	pfoA-	0.337325
IQ005	I	pfoA+	18.2197
IQ005	I	pfoA+	15.1775
IQ005	I	pfoA+	17.6199
IQ005	I	pfoA+	7.93537
IQ005	I	pfoA+	10.9322
IQ005	I	pfoA+	5.62197
IQ058	V	pfoA-	-0.395021
IQ058	V	pfoA-	-0.0698414
IQ058	V	pfoA-	1.0719
IQ058	V	pfoA-	0.739338
IQ058	V	pfoA-	0.856288
IQ058	V	pfoA-	1.22541
IQ014	VIII	pfoA-	-0.0698414
IQ014	VIII	pfoA-	-0.391408
IQ014	VIII	pfoA-	0.0602305
IQ014	VIII	pfoA-	0.165556
IQ014	VIII	pfoA-	0.0412977
IQ014	VIII	pfoA-	0.490821
IQ109	V	pfoA-	0.248112
IQ109	V	pfoA-	-0.315533
IQ109	V	pfoA-	1.60303
IQ109	V	pfoA-	0.585843
IQ109	V	pfoA-	0.472548
IQ109	V	pfoA-	0.900144
Untreated	Untreated	Untreated	-1.41753
Untreated	Untreated	Untreated	-0.185461
Untreated	Untreated	Untreated	2.06189
Untreated	Untreated	Untreated	0.330016
Untreated	Untreated	Untreated	-0.207219
Untreated	Untreated	Untreated	-0.112198

## Sheet: Fig_5_g
Strain	Lineage	Group	Perc
ATCC13124	VII	pfoA+	45.4553
ATCC13124	VII	pfoA+	42.2686
ATCC13124	VII	pfoA+	51.482
ATCC13124	VII	pfoA+	50.6182
ATCC13124	VII	pfoA+	52.9718
ATCC13124	VII	pfoA+	46.1632
IQ002	III	pfoA+	12.2326
IQ002	III	pfoA+	23.4187
IQ002	III	pfoA+	13.8537
IQ002	III	pfoA+	5.41713
IQ002	III	pfoA+	4.91253
IQ002	III	pfoA+	5.53418
IQ005	I	pfoA+	18.2197
IQ005	I	pfoA+	15.1775
IQ005	I	pfoA+	17.6199
IQ005	I	pfoA+	7.93537
IQ005	I	pfoA+	10.9322
IQ005	I	pfoA+	5.62197
IQ024	VI	pfoA+	51.2829
IQ024	VI	pfoA+	46.7835
IQ024	VI	pfoA+	53.2533
IQ024	VI	pfoA+	26.1787
IQ024	VI	pfoA+	13.1397
IQ024	VI	pfoA+	30.5537
IQ036	IV	pfoA+cpb2+	70.3909
IQ036	IV	pfoA+cpb2+	73.8316
IQ036	IV	pfoA+cpb2+	76.3865
IQ036	IV	pfoA+cpb2+	40.69
IQ036	IV	pfoA+cpb2+	43.7462
IQ036	IV	pfoA+cpb2+	36.0809
IQ078	I	pfoA+	24.5767
IQ078	I	pfoA+	19.8089
IQ078	I	pfoA+	20.4963
IQ078	I	pfoA+	5.05819
IQ078	I	pfoA+	5.78128
IQ078	I	pfoA+	5.35991
IQ101	III	pfoA+	21.3123
IQ101	III	pfoA+	22.2277
IQ101	III	pfoA+	27.0653
IQ101	III	pfoA+	12.2735
IQ101	III	pfoA+	3.72385
IQ106	I	pfoA+cpb2+	17.6886
IQ106	I	pfoA+cpb2+	18.0463
IQ106	I	pfoA+cpb2+	17.7319
IQ106	I	pfoA+cpb2+	3.30857
IQ106	I	pfoA+cpb2+	5.56715
IQ106	I	pfoA+cpb2+	7.19713
IQ129	VI	pfoA+cpb2+	55.1501
IQ129	VI	pfoA+cpb2+	45.4711
IQ129	VI	pfoA+cpb2+	47.0335
IQ129	VI	pfoA+cpb2+	27.4402
IQ129	VI	pfoA+cpb2+	20.368
IQ129	VI	pfoA+cpb2+	28.2257
IQ146	VII	pfoA+cpb2+	65.5312
IQ146	VII	pfoA+cpb2+	44.4786
IQ146	VII	pfoA+cpb2+	52.1541
IQ146	VII	pfoA+cpb2+	44.4303
IQ146	VII	pfoA+cpb2+	29.5731
IQ146	VII	pfoA+cpb2+	26.4856
IQ153	VII	pfoA+cpb2+	60.8737
IQ153	VII	pfoA+cpb2+	66.884
IQ153	VII	pfoA+cpb2+	63.0094
IQ153	VII	pfoA+cpb2+	51.2528
IQ153	VII	pfoA+cpb2+	14.8824
IQ153	VII	pfoA+cpb2+	25.3854
IQ192	VII	pfoA+cpb2+	38.7036
IQ192	VII	pfoA+cpb2+	34.8732
IQ192	VII	pfoA+cpb2+	34.2666
IQ192	VII	pfoA+cpb2+	13.5428
IQ192	VII	pfoA+cpb2+	10.419
IQ192	VII	pfoA+cpb2+	12.5362
LH057	VII	pfoA+cpb2+	31.9838
LH057	VII	pfoA+cpb2+	38.0897
LH057	VII	pfoA+cpb2+	38.4536
LH057	VII	pfoA+cpb2+	29.5081
LH057	VII	pfoA+cpb2+	13.0668
LH057	VII	pfoA+cpb2+	8.09361
LH101	VII	pfoA+cpb2+	37.7552
LH101	VII	pfoA+cpb2+	37.9206
LH101	VII	pfoA+cpb2+	41.4937
LH101	VII	pfoA+cpb2+	8.41614
LH101	VII	pfoA+cpb2+	14.5572
LH101	VII	pfoA+cpb2+	8.68665
LH115	V	pfoA+cpb2+	51.305
LH115	V	pfoA+cpb2+	76.2872
LH115	V	pfoA+cpb2+	59.2378
LH115	V	pfoA+cpb2+	17.5016
LH115	V	pfoA+cpb2+	24.3112
LH115	V	pfoA+cpb2+	22.9014
LHN006	III	pfoA+	17.2908
LHN006	III	pfoA+	27.1903
LHN006	III	pfoA+	26.5543
LHN006	III	pfoA+	7.12602
LHN006	III	pfoA+	4.8345
LHN006	III	pfoA+	6.66563

## Sheet: Fig_5_h
Strain	Lineage	Group	Group2	Perc
ATCC13124	VII	pfoA+	Non-CPA-NEC	45.4553
ATCC13124	VII	pfoA+	Non-CPA-NEC	42.2686
ATCC13124	VII	pfoA+	Non-CPA-NEC	51.482
ATCC13124	VII	pfoA+	Non-CPA-NEC	50.6182
ATCC13124	VII	pfoA+	Non-CPA-NEC	52.9718
ATCC13124	VII	pfoA+	Non-CPA-NEC	46.1632
IQ002	III	pfoA+	Non-CPA-NEC	12.2326
IQ002	III	pfoA+	Non-CPA-NEC	23.4187
IQ002	III	pfoA+	Non-CPA-NEC	13.8537
IQ002	III	pfoA+	Non-CPA-NEC	5.41713
IQ002	III	pfoA+	Non-CPA-NEC	4.91253
IQ002	III	pfoA+	Non-CPA-NEC	5.53418
IQ005	I	pfoA+	Non-CPA-NEC	18.2197
IQ005	I	pfoA+	Non-CPA-NEC	15.1775
IQ005	I	pfoA+	Non-CPA-NEC	17.6199
IQ005	I	pfoA+	Non-CPA-NEC	7.93537
IQ005	I	pfoA+	Non-CPA-NEC	10.9322
IQ005	I	pfoA+	Non-CPA-NEC	5.62197
IQ024	VI	pfoA+	CPA-NEC	51.2829
IQ024	VI	pfoA+	CPA-NEC	46.7835
IQ024	VI	pfoA+	CPA-NEC	53.2533
IQ024	VI	pfoA+	CPA-NEC	26.1787
IQ024	VI	pfoA+	CPA-NEC	13.1397
IQ024	VI	pfoA+	CPA-NEC	30.5537
IQ036	IV	pfoA+	CPA-NEC	70.3909
IQ036	IV	pfoA+	CPA-NEC	73.8316
IQ036	IV	pfoA+	CPA-NEC	76.3865
IQ036	IV	pfoA+	CPA-NEC	40.69
IQ036	IV	pfoA+	CPA-NEC	43.7462
IQ036	IV	pfoA+	CPA-NEC	36.0809
IQ078	I	pfoA+	Non-CPA-NEC	24.5767
IQ078	I	pfoA+	Non-CPA-NEC	19.8089
IQ078	I	pfoA+	Non-CPA-NEC	20.4963
IQ078	I	pfoA+	Non-CPA-NEC	5.05819
IQ078	I	pfoA+	Non-CPA-NEC	5.78128
IQ078	I	pfoA+	Non-CPA-NEC	5.35991
IQ101	III	pfoA+	Non-CPA-NEC	21.3123
IQ101	III	pfoA+	Non-CPA-NEC	22.2277
IQ101	III	pfoA+	Non-CPA-NEC	27.0653
IQ101	III	pfoA+	Non-CPA-NEC	12.2735
IQ101	III	pfoA+	Non-CPA-NEC	3.72385
IQ101	III	pfoA+	Non-CPA-NEC	6.86071
IQ106	I	pfoA+	Non-CPA-NEC	17.6886
IQ106	I	pfoA+	Non-CPA-NEC	18.0463
IQ106	I	pfoA+	Non-CPA-NEC	17.7319
IQ106	I	pfoA+	Non-CPA-NEC	3.30857
IQ106	I	pfoA+	Non-CPA-NEC	5.56715
IQ106	I	pfoA+	Non-CPA-NEC	7.19713
IQ129	VI	pfoA+	CPA-NEC	55.1501
IQ129	VI	pfoA+	CPA-NEC	45.4711
IQ129	VI	pfoA+	CPA-NEC	47.0335
IQ129	VI	pfoA+	CPA-NEC	27.4402
IQ129	VI	pfoA+	CPA-NEC	20.368
IQ129	VI	pfoA+	CPA-NEC	28.2257
IQ146	VII	pfoA+	CPA-NEC	65.5312
IQ146	VII	pfoA+	CPA-NEC	44.4786
IQ146	VII	pfoA+	CPA-NEC	52.1541
IQ146	VII	pfoA+	CPA-NEC	44.4303
IQ146	VII	pfoA+	CPA-NEC	29.5731
IQ146	VII	pfoA+	CPA-NEC	26.4856
IQ153	VII	pfoA+	Non-CPA-NEC	60.8737
IQ153	VII	pfoA+	Non-CPA-NEC	66.884
IQ153	VII	pfoA+	Non-CPA-NEC	63.0094
IQ153	VII	pfoA+	Non-CPA-NEC	51.2528
IQ153	VII	pfoA+	Non-CPA-NEC	14.8824
IQ153	VII	pfoA+	Non-CPA-NEC	25.3854
IQ192	VII	pfoA+	Non-CPA-NEC	38.7036
IQ192	VII	pfoA+	Non-CPA-NEC	34.8732
IQ192	VII	pfoA+	Non-CPA-NEC	34.2666
IQ192	VII	pfoA+	Non-CPA-NEC	13.5428
IQ192	VII	pfoA+	Non-CPA-NEC	10.419
IQ192	VII	pfoA+	Non-CPA-NEC	12.5362
LH057	VII	pfoA+	Non-CPA-NEC	31.9838
LH057	VII	pfoA+	Non-CPA-NEC	38.0897
LH057	VII	pfoA+	Non-CPA-NEC	38.4536
LH057	VII	pfoA+	Non-CPA-NEC	29.5081
LH057	VII	pfoA+	Non-CPA-NEC	13.0668
LH057	VII	pfoA+	Non-CPA-NEC	8.09361
LH101	VII	pfoA+	Non-CPA-NEC	37.7552
LH101	VII	pfoA+	Non-CPA-NEC	37.9206
LH101	VII	pfoA+	Non-CPA-NEC	41.4937
LH101	VII	pfoA+	Non-CPA-NEC	8.41614
LH101	VII	pfoA+	Non-CPA-NEC	14.5572
LH101	VII	pfoA+	Non-CPA-NEC	8.68665
LH115	V	pfoA+	Non-CPA-NEC	51.305
LH115	V	pfoA+	Non-CPA-NEC	76.2872
LH115	V	pfoA+	Non-CPA-NEC	59.2378
LH115	V	pfoA+	Non-CPA-NEC	17.5016
LH115	V	pfoA+	Non-CPA-NEC	24.3112
LH115	V	pfoA+	Non-CPA-NEC	22.9014
LHN006	III	pfoA+	Non-CPA-NEC	17.2908
LHN006	III	pfoA+	Non-CPA-NEC	27.1903
LHN006	III	pfoA+	Non-CPA-NEC	26.5543
LHN006	III	pfoA+	Non-CPA-NEC	7.12602
LHN006	III	pfoA+	Non-CPA-NEC	4.8345
LHN006	III	pfoA+	Non-CPA-NEC	6.66563
