# Supplementary material for: Particular genomic and virulence traits associated with preterm infant-derived toxigenic Clostridium perfringens strains
Source: Nat Microbiol. 2023 May 25;8(6):1160–75. doi: 10.1038/s41564-023-01385-z (PMC10234813; doi:10.1038/s41564-023-01385-z)
Supplement: Source Data Fig. 6 — Statistical source data. [file 41564_2023_1385_MOESM9_ESM.xlsx]

## Sheet: Fig_6_a
Cage	Bacteria strain	Group	Mouse strain	Mouse age	Mouse gender
1	Untreated	Control	C57BL/6	5 weeks old	Female
1	Untreated	Control	C57BL/6	5 weeks old	Female
1	Untreated	Control	C57BL/6	5 weeks old	Female
1	Untreated	Control	C57BL/6	5 weeks old	Female
1	Untreated	Control	C57BL/6	5 weeks old	Female
2	Antibiotic cocktail only	ABX	C57BL/6	5 weeks old	Female
2	Antibiotic cocktail only	ABX	C57BL/6	5 weeks old	Female
2	Antibiotic cocktail only	ABX	C57BL/6	5 weeks old	Female
2	Antibiotic cocktail only	ABX	C57BL/6	5 weeks old	Female
2	Antibiotic cocktail only	ABX	C57BL/6	5 weeks old	Female
3	IQ146	pfoA+	C57BL/6	5 weeks old	Female
3	IQ146	pfoA+	C57BL/6	5 weeks old	Female
3	IQ146	pfoA+	C57BL/6	5 weeks old	Female
3	IQ146	pfoA+	C57BL/6	5 weeks old	Female
3	IQ146	pfoA+	C57BL/6	5 weeks old	Female
4	IQ129	pfoA+	C57BL/6	5 weeks old	Female
4	IQ129	pfoA+	C57BL/6	5 weeks old	Female
4	IQ129	pfoA+	C57BL/6	5 weeks old	Female
4	IQ129	pfoA+	C57BL/6	5 weeks old	Female
4	IQ129	pfoA+	C57BL/6	5 weeks old	Female
5	LH115	pfoA+	C57BL/6	5 weeks old	Female
5	LH115	pfoA+	C57BL/6	5 weeks old	Female
5	LH115	pfoA+	C57BL/6	5 weeks old	Female
5	LH115	pfoA+	C57BL/6	5 weeks old	Female
5	LH115	pfoA+	C57BL/6	5 weeks old	Female
6	IQ147	pfoA-	C57BL/6	5 weeks old	Female
6	IQ147	pfoA-	C57BL/6	5 weeks old	Female
6	IQ147	pfoA-	C57BL/6	5 weeks old	Female
6	IQ147	pfoA-	C57BL/6	5 weeks old	Female
6	IQ147	pfoA-	C57BL/6	5 weeks old	Female
7	IQ133	pfoA-	C57BL/6	5 weeks old	Female
7	IQ133	pfoA-	C57BL/6	5 weeks old	Female
7	IQ133	pfoA-	C57BL/6	5 weeks old	Female
7	IQ133	pfoA-	C57BL/6	5 weeks old	Female
7	IQ133	pfoA-	C57BL/6	5 weeks old	Female
8	LH043	pfoA-	C57BL/6	5 weeks old	Female
8	LH043	pfoA-	C57BL/6	5 weeks old	Female
8	LH043	pfoA-	C57BL/6	5 weeks old	Female
8	LH043	pfoA-	C57BL/6	5 weeks old	Female
8	LH043	pfoA-	C57BL/6	5 weeks old	Female

## Sheet: Fig_6_b
Day 1	IQ146	IQ129	LH115	IQ147	IQ133	LH043	in CFU/g
A	0	3300	13000000	133333333	10000	90000
B	20000	0	330000000	300000000	10000	0
C	0	10000	10000	530000000	73000	0
D	0	33000	153333	166666666	26000	20000
E	2000000	3300	150000	32000000	20000	0
Day 2
A	0	0	220000	5000000	7500	3300
B	23333	0	10000	40000	0	0
C	0	153333	33333	2000000	0	0
D	8444444	36666	3300	1600000	20000	3300
E	0	10000	26666	56666	3000	0
Day 3
A	0	0	16000	76000	0	13000
B	0	10000	0	43000	0	10000
C	10000	0	0	23000	0	0
D	0	0	0	16000	0	0
E	20000	0	0	10000	0	10000
Day 4
A	0	0	0	9000	0	0
B	0	0	0	0	0	0
C	0	0	0	0	0	0
D	0	0	0	10000	0	0
E	0	0	0	0	0	3300
Day 5
A	0	0	0	3300	0	3300
B	0	0	0	3300	0	0
C	0	3300	16000	0	0	0
D	0	0	0	0	0	0
E	0	0	0	0	0	0
Day 6
A	0	0	0	3300	0	0
B	0	0	0	6600	0	0
C	0	0	0	0	0	0
D	0	0	0	0	0	0
E	0	0	0	6600	0	0
Day 7 (caecum)
A	0	0	1000	28200	0	0
B	0	1000	0	0	0	0
C	0	0	0	0	0	0
D	0	0	0	1000	0	0
E	0	0	0	0	0	0

## Sheet: Fig_6_c1
Individual	Group	Day	invsimp	shannon
G1AD0	Control	Day 0	1.27763	0.536079
G1AD2	Control	Day 2	1.43272	0.765998
G1AD6	Control	Day 6	1.24912	0.501314
G1BD0	Control	Day 0	1.35888	0.708348
G1BD2	Control	Day 2	1.28757	0.604629
G1BD6	Control	Day 6	1.30333	0.670088
G1CD0	Control	Day 0	1.99923	1.17709
G1CD2	Control	Day 2	4.13265	1.74317
G1CD6	Control	Day 6	1.60388	0.944629
G1DD0	Control	Day 0	1.36048	0.720202
G1DD2	Control	Day 2	1.51594	0.851151
G1DD6	Control	Day 6	1.52528	0.857116
G1ED0	Control	Day 0	1.17397	0.404895
G1ED2	Control	Day 2	2.69165	1.46855
G1ED6	Control	Day 6	1.81591	1.11597
G2AD0	ABX	Day 0	2.02597	0.859326
G2AD6	ABX	Day 6	2.6441	1.29418
G2BD0	ABX	Day 0	1.84059	0.846096
G2BD2	ABX	Day 2	2.86516	1.3272
G2BD6	ABX	Day 6	2.55336	1.25518
G2CD0	ABX	Day 0	2.51156	1.13968
G2CD2	ABX	Day 2	2.82526	1.30685
G2CD6	ABX	Day 6	3.27448	1.29562
G2DD0	ABX	Day 0	1.97685	0.883297
G2DD6	ABX	Day 6	2.7183	1.20097
G2ED0	ABX	Day 0	1.82911	0.810084
G2ED2	ABX	Day 2	2.91514	1.33163
G2ED6	ABX	Day 6	2.29169	1.1208
G3AD0	pfoA+	Day 0	2.78705	1.12854
G3AD2	pfoA+	Day 2	3.21838	1.40314
G3AD6	pfoA+	Day 6	2.83848	1.12643
G3BD0	pfoA+	Day 0	2.37436	0.983591
G3BD2	pfoA+	Day 2	3.50072	1.45238
G3BD6	pfoA+	Day 6	2.88657	1.32387
G3CD0	pfoA+	Day 0	2.34176	0.966257
G3CD2	pfoA+	Day 2	2.39408	1.17333
G3CD6	pfoA+	Day 6	3.66003	1.48511
G3DD0	pfoA+	Day 0	2.63301	1.05132
G3DD2	pfoA+	Day 2	2.69417	1.20497
G3DD6	pfoA+	Day 6	3.06882	1.21873
G3ED0	pfoA+	Day 0	2.612	1.09793
G3ED2	pfoA+	Day 2	2.83238	1.24219
G3ED6	pfoA+	Day 6	3.03253	1.18224
G4AD0	pfoA+	Day 0	1.46534	0.567221
G4AD2	pfoA+	Day 2	2.37837	1.06779
G4BD0	pfoA+	Day 0	2.09884	0.819902
G4BD2	pfoA+	Day 2	2.99445	1.22661
G4BD6	pfoA+	Day 6	2.70464	1.29944
G4CD0	pfoA+	Day 0	2.07971	0.798525
G4CD2	pfoA+	Day 2	2.58284	1.11654
G4CD6	pfoA+	Day 6	3.00018	1.37693
G4DD0	pfoA+	Day 0	2.12855	0.837863
G4DD2	pfoA+	Day 2	3.03343	1.29892
G4DD6	pfoA+	Day 6	2.2692	1.10069
G4ED0	pfoA+	Day 0	2.30741	1.01358
G4ED2	pfoA+	Day 2	2.68393	1.25341
G4ED6	pfoA+	Day 6	3.23979	1.34601
G5AD0	pfoA+	Day 0	2.0274	0.748019
G5AD2	pfoA+	Day 2	2.37278	1.07721
G5AD6	pfoA+	Day 6	2.07527	0.862352
G5BD0	pfoA+	Day 0	2.058	0.782453
G5BD2	pfoA+	Day 2	2.28513	1.08663
G5BD6	pfoA+	Day 6	2.01565	0.8908
G5CD0	pfoA+	Day 0	2.2103	0.964639
G5CD2	pfoA+	Day 2	2.50273	1.09777
G5CD6	pfoA+	Day 6	2.09999	0.836184
G5DD0	pfoA+	Day 0	1.35577	0.559387
G5DD2	pfoA+	Day 2	2.10045	0.963971
G5DD6	pfoA+	Day 6	1.59807	0.665852
G5ED0	pfoA+	Day 0	1.92405	0.777376
G5ED2	pfoA+	Day 2	2.44957	1.11228
G5ED6	pfoA+	Day 6	1.96592	0.877529
G6AD0	pfoA-	Day 0	2.06485	0.895654
G6AD2	pfoA-	Day 2	3.25155	1.3463
G6AD6	pfoA-	Day 6	3.12307	1.28724
G6BD0	pfoA-	Day 0	2.1819	0.86565
G6BD2	pfoA-	Day 2	2.89569	1.36417
G6BD6	pfoA-	Day 6	2.64232	1.29869
G6DD0	pfoA-	Day 0	2.27449	0.9102
G6DD2	pfoA-	Day 2	3.07191	1.30908
G6DD6	pfoA-	Day 6	2.2799	1.10776
G6ED0	pfoA-	Day 0	2.10349	0.813976
G6ED2	pfoA-	Day 2	3.0333	1.28476
G6ED6	pfoA-	Day 6	3.33341	1.52066
G7AD0	pfoA-	Day 0	2.18349	0.88257
G7AD2	pfoA-	Day 2	3.16652	1.37416
G7AD6	pfoA-	Day 6	3.38243	1.45565
G7BD0	pfoA-	Day 0	1.50368	0.577241
G7BD2	pfoA-	Day 2	3.32184	1.36095
G7BD6	pfoA-	Day 6	2.69023	1.2768
G7CD0	pfoA-	Day 0	2.52019	1.09593
G7CD2	pfoA-	Day 2	3.2203	1.34155
G7CD6	pfoA-	Day 6	3.27101	1.30822
G7DD0	pfoA-	Day 0	2.53687	1.04249
G7DD2	pfoA-	Day 2	3.09061	1.31002
G7DD6	pfoA-	Day 6	2.79234	1.1196
G7ED0	pfoA-	Day 0	2.12666	0.892646
G7ED2	pfoA-	Day 2	3.7104	1.45847
G7ED6	pfoA-	Day 6	2.49738	1.22735
G8AD0	pfoA-	Day 0	3.23549	1.24377
G8AD2	pfoA-	Day 2	3.20874	1.35385
G8AD6	pfoA-	Day 6	3.47617	1.39491
G8BD0	pfoA-	Day 0	2.42168	1.06357
G8BD2	pfoA-	Day 2	3.45181	1.41919
G8BD6	pfoA-	Day 6	2.57226	1.10209
G8CD0	pfoA-	Day 0	2.81826	1.15705
G8CD2	pfoA-	Day 2	2.82369	1.22951
G8CD6	pfoA-	Day 6	2.87194	1.24199
G8DD0	pfoA-	Day 0	2.44489	1.04985
G8DD2	pfoA-	Day 2	3.42376	1.39695
G8DD6	pfoA-	Day 6	2.56806	1.18068
G8ED0	pfoA-	Day 0	2.97395	1.17064
G8ED2	pfoA-	Day 2	2.91917	1.30094
G8ED6	pfoA-	Day 6	2.64219	1.1885

## Sheet: Fig_6_c2
Genus	G1AD0	G1AD2	G1AD6	G1BD0	G1BD2	G1BD6	G1CD0	G1CD2	G1CD6	G1DD0	G1DD2	G1DD6	G1ED0	G1ED2	G1ED6	G2AD0	G2AD6	G2BD0	G2BD2	G2BD6	G2CD0	G2CD2	G2CD6	G2DD0	G2DD6	G2ED0	G2ED2	G2ED6	G3AD0	G3AD2	G3AD6	G3BD0	G3BD2	G3BD6	G3CD0	G3CD2	G3CD6	G3DD0	G3DD2	G3DD6	G3ED0	G3ED2	G3ED6	G4AD0	G4AD2	G4BD0	G4BD2	G4BD6	G4CD0
Mucispirillum	0.0128386	0.173075	0.00189019	0.121217	0.031962	0	0.21174	0.168576	0.0147953	0.185043	0.17942	0	0	0.354309	0	0	0	0	0	0	0	0	0	0	0	0	0	0	0	0	0	0	0	0	0	0	0	0	0	0	0	0	0	0	0	0	0	0	0
Bacteroides	2.09911	4.80752	0.902882	4.31773	4.11397	1.17624	6.57966	15.134	3.25846	2.75144	3.76995	7.59197	0.613078	14.3432	8.31898	0.207227	24.9478	0.397618	50.5252	33.8239	6.411	54.0191	31.046	0.1527	20.9982	0.20387	44.3484	9.20654	1.57908	48.3545	34.242	0.522952	39.836	34.3802	1.2557	60.9962	22.985	0.568608	53.1033	41.1471	1.66119	1.17378	39.2723	0.371949	57.7485	1.54001	47.9149	54.2844	0.641165
Prevotella	0.489472	0.44757	0.0478849	2.36924	0.582622	1.41728	0.555556	0.258378	0.0870314	0.83981	0.38427	0.655757	0.0189019	0.434029	0.127292	0	0	0	0	0	0	0	0.00306416	0	0	0	0.871755	0	0	0.0115815	0	0	0.00458432	0.0172714	0	0	0.0563987	0	0	0	0.0021081	0	0	0	0	0	0.057311	0.0017309	0
Fusobacterium	0	0	0	0.00200359	0	0	0	0	0	0	0	0	0	0	0	0	0	0	0	0	0	0	0	0	0.00241998	0	0	0	0	0	0	0	0	0	0	0	0	0	0	0	0	0	0	0	0	0	0	0	0
Hyphomicrobium	0	0	0	0	0	0	0	0	0	0	0	0	0	0	0	0	0	0	0	0	0	0	0	0	0	0	0	0	0	0	0	0	0	0	0	0	0	0	0	0	0	0	0	0	0	0	0	0	0
Paracoccus	0	0	0	0	0	0	0	0	0	0	0	0	0	0	0	0	0	0	0	0	0	0	0	0	0.00161332	0	0	0	0	0	0	0	0	0	0	0	0	0	0	0	0	0	0	0	0	0	0	0	0
Burkholderia	0	0	0	0	0	0	0	0	0	0	0	0	0	0	0	0	0	0	0	0	0	0	0	0	0	0	0	0	0	0	0	0	0	0	0	0	0	0	0	0	0	0	0	0	0	0	0	0	0.00196978
Neisseria	0	0	0	0	0	0	0	0	0	0	0	0	0	0	0	0	0	0	0	0	0	0	0	0	0.00967992	0	0	0	0	0	0	0	0	0	0	0	0	0	0	0	0	0	0	0	0	0	0	0	0
Desulfovibrio	0.775132	0.763956	0.185869	1.13503	1.6328	0.43386	7.0566	15.145	6.19664	0.607795	3.63503	2.01744	0.46022	3.13058	2.29674	0	0.0204956	0.0042076	0.00336024	0.191916	0.00391332	0.00147708	0.0128695	0.00406118	0	0.0151015	0.0182339	0.0106291	0.012822	0.00623619	0.0086737	0.0302868	0.0320902	0.0546928	0.0310192	0	0.0153815	0.00639912	0.0219366	0.00571821	0	0	0.0320731	0.00346536	0.00556359	0	0.00194275	0	0
Acinetobacter	0	0	0	0	0	0	0	0	0	0	0	0	0	0	0	0	0	0	0	0	0	0	0	0	0	0	0.00173656	0	0	0	0	0	0	0	0	0	0	0	0	0	0	0	0	0	0	0	0	0	0
Pseudomonas	0	0	0	0	0	0	0	0	0	0	0	0	0	0	0	0	0	0	0	0	0	0	0	0	0	0	0.00781453	0	0	0	0	0	0	0	0	0	0	0	0	0	0	0	0	0	0	0	0	0	0
Actinomyces	0	0	0	0	0	0	0.00314465	0	0	0	0	0	0	0	0	0	0	0	0	0	0	0	0	0	0	0	0	0	0	0	0	0	0	0	0	0	0	0	0	0	0	0	0	0	0	0	0	0	0
Bacillus	0	0.30426	5.79407	0.0220395	0.118716	2.60798	0.0251572	2.46562	1.20887	0.00854044	1.2397	3.60607	0.0180801	0.21132	2.08166	0.00744528	0.376374	0	0.00201614	0.46702	0.00293499	0.0302802	0.105407	0	1.71415	0.00283152	0.0112877	0.571312	0.00197262	0.00178177	0	0	0	0.0086357	0	0.0380275	0	0	0	0	0.00316215	0.0366526	0	0.0508253	0.0675579	0.00258608	0	0.0493306	0
Planococcus	0	0	0	0	0	0	0	0	0	0	0	0	0	0	0	0	0	0	0	0	0	0	0	0	0	0	0	0	0	0	0	0	0	0	0	0	0	0	0	0	0	0	0	0	0	0	0	0	0
Jeotgalicoccus	0	0	1.93052	0.00200359	0	0.279599	0.00209644	0	0.433417	0	0.00141276	1.43454	0.00246546	0	0.193133	0	0.00931619	0	0	0.00583775	0	0	0.00183849	0.0154325	0.00322664	0	0	0.0726319	0	0	0	0	0	0.00287857	0	0	0	0	0	0	0	0	0	0	0.0969655	0	0	0	0
Enterococcus	0	0	0	0	0	0	0	0.00315095	0	0	0	0	0	0.00632695	0.00768142	61.8727	0.33352	69.336	7.12303	0.356833	57.3918	14.8218	0.0355442	65.7562	0.471896	70.0727	3.95502	0.453507	46.4374	14.0653	0.128371	54.3335	12.0653	0.800242	48.9184	16.1212	0.235849	45.2107	11.8596	0.0423147	52.8459	52.2702	0.972362	80.639	8.86439	51.8329	25.1693	5.40819	51.0982
Lactobacillus	88.1829	83.1797	89.2536	85.5772	87.9695	87.4855	69.3522	41.6492	78.424	85.5396	80.7469	80.4491	92.2141	57.8954	73.3685	33.1116	54.8985	24.7754	6.57128	52.3318	19.9276	8.41199	33.2069	26.34	51.8666	22.6815	6.54598	60.1082	32.8175	21.4837	43.8031	33.5982	31.9882	46.6285	42.7605	11.3041	38.1255	39.1114	26.718	25.2516	19.8773	20.1536	25.9651	17.924	27.5803	45.5513	18.4318	25.0444	46.8572
Streptococcus	0.0160483	0.045198	0	0.00200359	0	0	0	0	0.00174063	0.0398554	0.00777017	0.00358337	0	0.0139193	0.00548673	0	0.0046581	0	0.0114248	0	0	0.00147708	0	0	0.00161332	0	0	0	0	0	0	0.00201912	0	0	0	0	0	0.00182832	0	0	0	0	0.00156454	0	0	0	0.00485687	0	0
Candidatus Arthromitus	6.68009	1.32066	0.400721	0.121217	0.0611844	0.318164	0.213836	0.74835	0.140121	1.12307	0.505768	0.298614	2.52217	3.83287	2.10471	0.00372264	0.0111794	0.396567	0.0504036	0.0153241	0.264149	0	0.00796681	0.0146202	0.0274264	0	0.00347313	0.0141721	0.0927131	0	0.134442	0	0.0120338	0.0518142	0.00229772	0	0.369155	0.00274248	0	0.0137237	0.00421621	0.0125155	0.0156454	0.152476	0	0	0	0.0112508	0
Clostridium	0.0144434	0.0463004	0.0151215	0.221396	0.124195	0.154261	0.100629	0.367085	0.0583111	0.0156575	0.00141276	0.00716675	0	0	0.182159	0	0.440656	0.0031557	0.00336024	0.444399	0	0.00443125	0.00490265	0	0.181498	0	0.00260485	0.279013	0	0	0	0	0.00687648	0	0	0	0	0	0	0	0	0	0	0.00693073	0	0	0	0	0
Blautia	0.784761	5.24738	1.03898	1.86534	2.11497	1.03162	8.8501	12.2997	4.66576	4.24033	6.64067	2.50239	2.63065	5.86635	4.72188	0.0645257	2.64207	0.0305051	2.11964	2.76564	0.0518515	4.52948	1.40829	0	0.304917	0.0113261	1.72875	1.2684	0.235728	6.72974	0.344346	0.041392	2.53169	8.31618	0.00689314	6.84082	3.56337	0.0813603	5.35618	2.19808	0.00316215	8.26293	0.608607	0.0150166	5.51352	0.651693	8.39267	4.61198	0.0334863
Coprococcus	0.0312941	0.135594	0.0157516	0.277497	0.0794484	0.159082	0.0974843	0.179604	0.10966	0.038432	0.0211914	0.0238892	0.00164364	0.40619	0.109735	0	0.09782	0	0	0.186078	0	0	0.00183849	0	0.0298464	0.00471921	0	0.0194866	0.00591786	0	0.00433685	0.0050478	0	0.0849177	0.00574429	0	0.0256358	0.00182832	0.00146244	0.00571821	0.0516485	0	0	0	0	0.00258608	0	0	0
Dorea	0.00320966	0.0584267	0.0245725	0.0831488	0.191772	0.0241034	0.190776	0.307217	0.178414	0.106755	0.104544	0.0477783	0.0123273	0.103762	0.126195	0	0.0149059	0.0052595	0	0.00510804	0.0176099	0.00369271	0.00122566	0.218491	0.00483996	0	0.00173656	0.0177151	0	0	0.0121432	0	0	0.0129536	0	0	0.0102543	0.00365664	0	0.00343092	0	0	0.00312908	0	0	0	0	0	0
Dehalobacterium	0.102709	0.22158	0.0201621	0.254455	0.148852	0.139799	0.48847	0.313519	0.395123	0.240556	0.233812	0.121835	0.0427347	0.795931	0.735221	0	0.330725	0	0	0.120404	0	0	0	0	0.0177465	0	0	0.0416305	0	0	0.00173474	0	0	0.420271	0	0	0.0717801	0.0127982	0.00146244	0	0	0.0938665	0	0	0	0	0	0.0692359	0
Peptostreptococcus	0	0	0	0	0	0	0	0	0	0	0	0	0	0	0	0	0	0	0	0	0	0	0	0	0	0	0	0	0	0	0	0	0	0	0	0	0	0.00182832	0	0	0	0	0	0	0	0	0	0	0
Anaerotruncus	0	0	0	0.00500897	0.004566	0	0.00733753	0	0	0.00569363	0.00211914	0	0	0.00253078	0	0	0	0	0	0	0	0	0	0	0	0	0	0	0	0	0	0	0	0	0	0	0	0	0	0	0	0	0	0	0	0	0	0	0
Oscillospira	0.492682	2.71188	0.227453	2.35822	1.69947	2.31874	4.3239	7.91518	3.19057	1.77641	1.46009	0.641424	0.489805	9.52333	3.98227	0.00248176	2.63182	0.0347127	0.488579	3.05679	0.0440248	0.211961	1.61542	0.0495464	0.483996	0.0283152	0.719806	0.733405	0.0207125	0	0.086737	0.0191817	0.109451	1.49542	0.024126	0.0115736	2.57383	0.00365664	0.00584975	0.529506	0.0790539	0.0232431	0.0594526	0.157096	0.109682	0.00775825	0.0271985	0.259635	0.233419
Ruminococcus	0.0890679	0.347253	0.0718273	0.773384	0.528743	0.689356	0.957023	2.27498	1.27675	1.00492	0.880855	0.234114	0.041091	2.57507	1.34096	0.00744528	1.55767	0.596428	4.37637	1.12523	0.014675	0.0132937	0.864092	0.00487341	0.130679	0.279377	4.57671	1.15237	0.00295893	1.46105	0.023419	0.0212008	5.13845	5.78016	0	0.00165337	5.3066	0	0.00511853	0.251601	0	0.00178793	0.122816	0.289935	0	0	0	0.175686	0
Allobaculum	0.154063	0.0485052	0.039064	0.0200359	0.031962	0.130158	0.432914	0.0756227	0.167971	0.922367	0.04097	0.225753	0.742104	0.080985	0.00877876	2.58475	11.3481	3.01159	28.6286	3.6807	15.7951	17.6157	31.3359	6.28102	23.3254	6.50684	37.1468	25.7223	18.7626	7.88611	20.7709	11.4201	8.24661	1.51125	6.87247	4.68648	26.5074	14.963	2.92707	30.3751	25.2561	17.9607	32.8593	0	0.0135116	0.00258608	0	8.41303	0
Coprobacillus	0.0674027	0.115751	0.029613	0.0971739	0.0575316	0.978596	0.551363	0.694784	0.192339	0.553705	0.144101	0.138557	0.190662	0.423906	0.288602	2.13804	0.304639	1.4085	0.0967748	1.08509	0.0753314	0.335298	0.0919247	1.16312	0.202472	0.193487	0.0599114	0.328615	0.0305756	0	0.439757	0.00605736	0.028652	0.431785	0.122928	0	0.153815	0.0301673	0	0.176121	0.216081	0.0107276	0.0876143	0.389276	0	0.408601	0	1.35183	1.1346
Anaeroplasma	0.00481448	0.025355	0	0.374671	0.507739	0.655611	0	0	0	0	0	0	0	0	0	0	0.0298118	0	0	0.33786	0	0	0.256776	0	0.221831	0	0	0	0	0	0	0	0	0	0	0	0	0	0	0	0	0	0	0	0	0	0	0.319351	0
Methanomethylovorans	0	0	0	0	0	0	0	0	0	0	0	0	0	0	0	0	0	0	0	0	0	0	0	0	0	0	0	0	0	0	0	0	0	0.00287857	0	0	0	0	0	0	0	0	0	0	0	0	0	0	0
[truncated: 65 more columns]

## Sheet: Fig_6_d
Strain	Group	Day -6	Day -3	Day 0	Day 1	Day 2	Day 3	Day 4	Day 5	Day 6
Control	Control	18.5	18.5	18.6	18.9	18.7	18.7	18.9	19.1	18.6
Control	Control	17.7	18.6	18.1	18.4	18.8	19.3	19.3	19.3	19.4
Control	Control	18.6	18.7	18.8	19.6	19.8	20	20	20.2	20.2
Control	Control	17.5	18	17.8	19	19.1	19.4	19.6	19.5	19.8
Control	Control	15.4	16.5	16.4	16.9	16.7	17.1	17	17.2	17.6
ABX	ABX	19.2	18.8	20.3	20.6	20.8	20.7	20.5	20.1	19.6
ABX	ABX	16.5	16.5	18	17.8	18.6	18.2	18.8	18.7	18.9
ABX	ABX	16.5	16.8	17	17.1	18.2	18.4	18.5	18.4	18.6
ABX	ABX	17.9	17.7	17.9	18.1	18.6	18.7	18.7	18.6	18.9
ABX	ABX	17.5	17.6	18.3	18.2	18.5	18.9	18.9	18.6	18.1
IQ146	pfoA+	16	16	16.3	16.7	16.8	16.7	16.7	16.9	16.8
IQ146	pfoA+	18.7	19.3	19.4	19.3	19.6	19.7	19.7	19.5	19.7
IQ146	pfoA+	18.7	19.4	19.7	19.8	20	20.5	19.6	19.3	19.7
IQ146	pfoA+	18.1	19.3	19.3	19.6	19.6	20	19.7	19.6	19.5
IQ146	pfoA+	15.7	15.8	15.6	16	15.8	16.2	15.9	16.2	16.4
IQ129	pfoA+	18.5	18.5	19.1	19.3	18.9	19.2	19	18.7	18.6
IQ129	pfoA+	19.8	20.3	20.4	20.6	20.8	21.3	21.3	20.8	20.1
IQ129	pfoA+	18	19.3	19.6	19.7	19.8	19.9	19.8	19.5	19.4
IQ129	pfoA+	18.8	19.4	19.8	19.8	20.1	20	20.5	20.7	20
IQ129	pfoA+	17.3	17.3	17.6	17.9	18.2	18.4	18.3	17.9	17.5
LH115	pfoA+	15	15.5	16	16.1	16	16.3	16	16.2	16
LH115	pfoA+	17.5	17.5	17.8	18	18.6	18.5	18.5	18.7	18.7
LH115	pfoA+	16.1	16.1	16.2	16.7	16.8	16.9	17.1	17.3	17.4
LH115	pfoA+	17.2	17.9	17.5	17.8	17.9	18.4	18.5	18.2	18
LH115	pfoA+	17.4	18.3	18.4	18.6	18.7	19.2	19.3	19.5	18.8
IQ147	pfoA-	17.3	17.5	17.6	17.5	17.7	17.8	17.7	17.8	17.9
IQ147	pfoA-	17.6	18.1	18.4	18.9	18.8	19.8	19.4	19.2	18.8
IQ147	pfoA-	18.1	17	18.6	18.3	18.4	18.8	18.6	18.5	18.5
IQ147	pfoA-	16.6	17	17.3	17.7	18	17.9	17.9	18.1	18
IQ147	pfoA-	18	18.2	18	18.6	19.3	18.9	18.9	19.1	18.9
IQ133	pfoA-	17	17.4	17.5	17.7	17.9	18.2	18.2	18.1	17.5
IQ133	pfoA-	17.2	17.5	17.4	18	18.4	18.7	18.3	18.1	17.9
IQ133	pfoA-	16.9	17	16.9	17.3	17.8	18	18	17.7	18
IQ133	pfoA-	17.5	17.4	17.3	17.3	17.7	17.8	18.1	18.1	18.1
IQ133	pfoA-	16.8	17.2	17	17	17.9	17.9	18.1	18.1	18.2
LH043	pfoA-	16.1	16.2	16.3	16.9	17	17	17	16.7	17
LH043	pfoA-	19.9	19.8	21	20.9	20.9	21.1	21.2	21.3	21.4
LH043	pfoA-	15.9	16.1	16.2	16.3	16.8	16.4	16.6	16.4	16.4
LH043	pfoA-	16.8	17	17.9	17.9	17.8	17.9	17.9	18.4	18.6
LH043	pfoA-	19.6	20	20.3	20.8	21.1	20.4	20.6	20.4	20.3

## Sheet: Fig_6_e
Group	value
Control	0
Control	7.18232
Control	7.44681
Control	11.236
Control	7.31707
ABX	-3.44828
ABX	5
ABX	9.41176
ABX	5.58659
ABX	-1.0929
pfoA+	3.06748
pfoA+	1.54639
pfoA+	0
pfoA+	1.03627
pfoA+	5.12821
pfoA+	-2.6178
pfoA+	-1.47059
pfoA+	-1.02041
pfoA+	1.0101
pfoA+	-0.568182
pfoA+	0
pfoA+	5.05618
pfoA+	7.40741
pfoA+	2.85714
pfoA+	2.17391
pfoA-	1.70455
pfoA-	2.17391
pfoA-	-0.537634
pfoA-	4.04624
pfoA-	5
pfoA-	0
pfoA-	2.87356
pfoA-	6.50888
pfoA-	4.62428
pfoA-	7.05882
pfoA-	4.29448
pfoA-	1.90476
pfoA-	1.23457
pfoA-	3.91061
pfoA-	0

## Sheet: Fig_6_f
Group	pfoA	Score
Control	Control	0
Control	Control	2
Control	Control	1
Control	Control	3
Control	Control	0
ABX	ABX	3
ABX	ABX	2.5
ABX	ABX	3.5
ABX	ABX	4
ABX	ABX	5
IQ146	pfoA+	9
IQ146	pfoA+	10
IQ146	pfoA+	10.5
IQ146	pfoA+	9.5
IQ146	pfoA+	10
IQ129	pfoA+	12
IQ129	pfoA+	10
IQ129	pfoA+	12
IQ129	pfoA+	11.5
IQ129	pfoA+	11.5
LH115	pfoA+	11.5
LH115	pfoA+	11
LH115	pfoA+	10
LH115	pfoA+	10
LH115	pfoA+	10.5
IQ147	pfoA-	6
IQ147	pfoA-	8
IQ147	pfoA-	6
IQ147	pfoA-	7
IQ147	pfoA-	8.5
IQ133	pfoA-	5
IQ133	pfoA-	4
IQ133	pfoA-	6
IQ133	pfoA-	6
IQ133	pfoA-	6
LH043	pfoA-	7.5
LH043	pfoA-	6.5
LH043	pfoA-	7.5
LH043	pfoA-	7
LH043	pfoA-	6

## Sheet: Fig_6_h
	Real	ImageJ	factor
Scale	500	574	1.148
Control	167.247	192	1.148
Control	148.084	170	1.148
Control	120.209	138	1.148
Control	116.725	134	1.148
Control	154.181	177	1.148
Control	166.376	191	1.148
Control	125.436	144	1.148
Control	153.31	176	1.148
Control	202.962	233	1.148
Control	168.99	194	1.148
Control	174.216	200	1.148
Control	197.735	227	1.148
Control	189.895	218	1.148
Control	199.477	229	1.148
Control	113.24	130	1.148
Control	134.146	154	1.148
Control	122.822	141	1.148
Control	114.983	132	1.148
Control	146.341	168	1.148
Control	135.889	156	1.148
ABX	224.739	258	1.148
ABX	187.282	215	1.148
ABX	189.024	217	1.148
ABX	270.906	311	1.148
ABX	141.986	163	1.148
ABX	224.739	258	1.148
ABX	191.638	220	1.148
ABX	166.376	191	1.148
ABX	182.927	210	1.148
ABX	202.091	232	1.148
ABX	183.798	211	1.148
ABX	121.951	140	1.148
ABX	121.08	139	1.148
ABX	189.895	218	1.148
ABX	180.314	207	1.148
ABX	121.08	139	1.148
ABX	190.767	219	1.148
ABX	180.314	207	1.148
ABX	193.38	222	1.148
ABX	186.411	214	1.148
IQ146	280.488	322	1.148
IQ146	259.582	298	1.148
IQ146	259.582	298	1.148
IQ146	251.742	289	1.148
IQ146	255.226	293	1.148
IQ146	265.679	305	1.148
IQ146	262.195	301	1.148
IQ146	247.387	284	1.148
IQ146	277.875	319	1.148
IQ146	249.129	286	1.148
IQ146	251.742	289	1.148
IQ146	222.997	256	1.148
IQ146	254.355	292	1.148
IQ146	272.648	313	1.148
IQ146	281.359	323	1.148
IQ146	270.035	310	1.148
IQ146	270.906	311	1.148
IQ146	276.132	317	1.148
IQ146	234.321	269	1.148
IQ146	222.125	255	1.148
IQ129	217.77	250	1.148
IQ129	218.641	251	1.148
IQ129	204.704	235	1.148
IQ129	178.571	205	1.148
IQ129	194.251	223	1.148
IQ129	193.38	222	1.148
IQ129	196.864	226	1.148
IQ129	193.38	222	1.148
IQ129	218.641	251	1.148
IQ129	209.93	241	1.148
IQ129	181.185	208	1.148
IQ129	146.341	168	1.148
IQ129	184.669	212	1.148
IQ129	190.767	219	1.148
IQ129	159.408	183	1.148
IQ129	219.512	252	1.148
IQ129	177.7	204	1.148
IQ129	139.373	160	1.148
IQ129	208.188	239	1.148
IQ129	229.965	264	1.148
LH115	216.899	249	1.148
LH115	222.125	255	1.148
LH115	177.7	204	1.148
LH115	168.99	194	1.148
LH115	167.247	192	1.148
LH115	151.568	174	1.148
LH115	156.794	180	1.148
LH115	143.728	165	1.148
LH115	199.477	229	1.148
LH115	223.868	257	1.148
LH115	191.638	220	1.148
LH115	202.091	232	1.148
LH115	168.99	194	1.148
LH115	181.185	208	1.148
LH115	166.376	191	1.148
LH115	155.052	178	1.148
LH115	168.118	193	1.148
LH115	146.341	168	1.148
LH115	137.631	158	1.148
LH115	184.669	212	1.148
IQ147	230.836	265	1.148
IQ147	189.024	217	1.148
IQ147	202.091	232	1.148
IQ147	172.474	198	1.148
IQ147	168.99	194	1.148
IQ147	175.958	202	1.148
IQ147	167.247	192	1.148
IQ147	128.92	148	1.148
IQ147	145.47	167	1.148
IQ147	134.146	154	1.148
IQ147	134.146	154	1.148
IQ147	181.185	208	1.148
IQ147	124.564	143	1.148
IQ147	111.498	128	1.148
IQ147	176.829	203	1.148
IQ147	191.638	220	1.148
IQ147	195.122	224	1.148
IQ147	131.533	151	1.148
IQ147	170.732	196	1.148
IQ147	153.31	176	1.148
IQ133	126.307	145	1.148
IQ133	128.92	148	1.148
IQ133	146.341	168	1.148
IQ133	136.76	157	1.148
IQ133	131.533	151	1.148
IQ133	121.08	139	1.148
IQ133	141.115	162	1.148
IQ133	128.92	148	1.148
IQ133	139.373	160	1.148
IQ133	175.958	202	1.148
IQ133	158.537	182	1.148
IQ133	183.798	211	1.148
IQ133	187.282	215	1.148
IQ133	127.178	146	1.148
IQ133	123.693	142	1.148
IQ133	135.017	155	1.148
IQ133	140.244	161	1.148
IQ133	121.08	139	1.148
IQ133	155.923	179	1.148
IQ133	176.829	203	1.148
LH043	182.927	210	1.148
LH043	217.77	250	1.148
LH043	176.829	203	1.148
LH043	179.443	206	1.148
LH043	178.571	205	1.148
LH043	155.923	179	1.148
LH043	189.895	218	1.148
LH043	125.436	144	1.148
LH043	172.474	198	1.148
LH043	167.247	192	1.148
LH043	192.509	221	1.148
LH043	153.31	176	1.148
LH043	125.436	144	1.148
LH043	125.436	144	1.148
LH043	134.146	154	1.148
LH043	155.052	178	1.148
LH043	138.502	159	1.148
LH043	155.923	179	1.148
LH043	141.986	163	1.148
LH043	148.084	170	1.148

## Sheet: Fig_6_i
Group	Group2	Weight
Untreated	Control	160.54
Untreated	Control	198.17
Untreated	Control	164.22
Untreated	Control	155.9
Untreated	Control	172.93
ABX	Control	169.74
ABX	Control	169.83
ABX	Control	182.65
ABX	Control	169.48
ABX	Control	160.61
IQ146	pfoA+	168.07
IQ146	pfoA+	165.06
IQ146	pfoA+	222.74
IQ146	pfoA+	176.46
IQ146	pfoA+	159.73
IQ036	pfoA+	204.17
IQ036	pfoA+	239.5
IQ036	pfoA+	177.48
IQ036	pfoA+	173.3
IQ036	pfoA+	111.59
LH115	pfoA+	150.29
LH115	pfoA+	184.65
LH115	pfoA+	149.17
LH115	pfoA+	152.31
LH115	pfoA+	230.06
IQ147	pfoA-	154.75
IQ147	pfoA-	223.49
IQ147	pfoA-	170.04
IQ147	pfoA-	144.6
IQ133	pfoA-	159.99
IQ133	pfoA-	146
IQ133	pfoA-	117.58
IQ133	pfoA-	174.54
IQ133	pfoA-	158.98
LH043	pfoA-	158.58
LH043	pfoA-	172.5
LH043	pfoA-	130.87
LH043	pfoA-	173.52
LH043	pfoA-	241.25
