# Supplementary material for: Particular genomic and virulence traits associated with preterm infant-derived toxigenic Clostridium perfringens strains
Source: Nat Microbiol. 2023 May 25;8(6):1160–75. doi: 10.1038/s41564-023-01385-z (PMC10234813; doi:10.1038/s41564-023-01385-z)
Supplement: Source Data Extended Data Fig. 1 — Statistical source data. [file 41564_2023_1385_MOESM10_ESM.xlsx]

## Sheet: ExtDataFig1a
Sample	Colonisation	Lineage
IQ001	10	VII
IQ002	10	III
IQ003	10	III
IQ004	7	V
IQ005	2	I
IQ006	8	VII
IQ007	6	V
IQ008	10	VII
IQ009	11	VI
IQ010	11	VII
IQ011	8	VII
IQ013	9	VI
IQ015	7	V
IQ016	9	VI
IQ017	8	VII
IQ018	8	VI
IQ019	2	I
IQ021	9	VI
IQ027	8	V
IQ028	2	I
IQ039	8	VI
IQ045	2	I
IQ046	8	V
IQ050	9	VII
IQ054	7	V
IQ059	7	V
IQ068	7	V
IQ069	6	V
IQ071	7	V
IQ073	8	VII
IQ075	6	V
IQ083	9	VII
IQ084	7	V
IQ086	8	V
IQ088	7	V
IQ092	9	V
IQ101	10	III
IQ106	3	I
IQ108	6	V
IQ120	7	V
IQ129	8	VI
IQ130	8	VII
IQ136	7	V
IQ139	6	V
IQ146	10	VII
IQ148	8	V
IQ149	8	VII
IQ158	7	VI
IQ165	7	V
IQ170	6	V
IQ185	4	V
IQ187	8	V
IQ189	7	V
IQ194	8	VII
IQ195	7	V
IQ203	6	V
IQ207	8	VI
IQ209	9	VI
IQ210	6	V
IQ211	9	VII
IQ212	7	V
LH046	9	V
LH057	9	VII
LH060	8	V
LH064	6	V
LH080	7	V
LH086	9	VII
LH105	9	VII
LH109	9	V
LH112	8	VI
LH135	8	VI
LHC13	8	VI
LHN001	9	III
LHN004	7	V
LHN006	9	III
