# Supplementary material for: Particular genomic and virulence traits associated with preterm infant-derived toxigenic Clostridium perfringens strains
Source: Nat Microbiol. 2023 May 25;8(6):1160–75. doi: 10.1038/s41564-023-01385-z (PMC10234813; doi:10.1038/s41564-023-01385-z)
Supplement: Source Data Extended Data Fig. 2 — Statistical source data. [file 41564_2023_1385_MOESM11_ESM.xlsx]

## Sheet: ExtDataFig2a
Group	Lineage	Time	Value
pfoA+	Lineage 7	0	100
pfoA+	Lineage 7	48	9.375
pfoA+	Lineage 7	96	2.1
pfoA+	Lineage 7	144	0.6
pfoA+	Lineage 7	192	0.03375
pfoA+	Lineage 7	240	0.008625
pfoA+	Lineage 7	288	0.00111
pfoA+	Lineage 7	336	0.0013875
pfoA+	Lineage 6	0	100
pfoA+	Lineage 6	48	6.52174
pfoA+	Lineage 6	96	2.17391
pfoA+	Lineage 6	144	0.0695652
pfoA+	Lineage 6	192	0.046087
pfoA+	Lineage 6	240	0.00869565
pfoA+	Lineage 6	288	0.00104348
pfoA+	Lineage 6	336	0.000273913
pfoA+	Lineage 6	0	100
pfoA+	Lineage 6	48	3.20385
pfoA+	Lineage 6	96	0.511538
pfoA+	Lineage 6	144	0.0692308
pfoA+	Lineage 6	192	0.0230769
pfoA+	Lineage 6	240	0.0166538
pfoA+	Lineage 6	288	0.01
pfoA+	Lineage 6	336	0.00384615
pfoA+	Lineage 7	0	100
pfoA+	Lineage 7	48	29.0909
pfoA+	Lineage 7	96	7.87879
pfoA+	Lineage 7	144	0.666667
pfoA+	Lineage 7	192	0.412121
pfoA+	Lineage 7	240	0.251515
pfoA+	Lineage 7	288	0.109091
pfoA+	Lineage 7	336	0.0136364
pfoA+	Lineage 5	0	100
pfoA+	Lineage 5	48	2.53846
pfoA+	Lineage 5	96	0.202308
pfoA+	Lineage 5	144	0.0353846
pfoA+	Lineage 5	192	0.0123077
pfoA+	Lineage 5	240	0.002
pfoA+	Lineage 5	288	0.00223077
pfoA+	Lineage 5	336	0.000584615
pfoA-	Lineage 6	0	100
pfoA-	Lineage 6	48	7.16667
pfoA-	Lineage 6	96	1.66667
pfoA-	Lineage 6	144	0.383333
pfoA-	Lineage 6	192	0.205
pfoA-	Lineage 6	240	0.008
pfoA-	Lineage 6	288	0.00666667
pfoA-	Lineage 6	336	0.00266667
pfoA-	Lineage 5	0	100
pfoA-	Lineage 5	48	9.41176
pfoA-	Lineage 5	96	0.764706
pfoA-	Lineage 5	144	0.211765
pfoA-	Lineage 5	192	0.176471
pfoA-	Lineage 5	240	0.0182353
pfoA-	Lineage 5	288	0.00447059
pfoA-	Lineage 5	336	0
pfoA-	Lineage 5	0	100
pfoA-	Lineage 5	48	32.069
pfoA-	Lineage 5	96	6.89655
pfoA-	Lineage 5	144	0.4
pfoA-	Lineage 5	192	0.275862
pfoA-	Lineage 5	240	0.296552
pfoA-	Lineage 5	288	0.00586207
pfoA-	Lineage 5	336	0.00241379
pfoA+	Lineage 3	0	100
pfoA+	Lineage 3	48	3.6087
pfoA+	Lineage 3	96	0.0478261
pfoA+	Lineage 3	144	0.00869565
pfoA+	Lineage 3	192	0.00434783
pfoA+	Lineage 3	240	0.00221739
pfoA+	Lineage 3	288	0.00126087
pfoA+	Lineage 3	336	0.000926087
pfoA+	Lineage 3	0	100
pfoA+	Lineage 3	48	1.23
pfoA+	Lineage 3	96	0.3
pfoA+	Lineage 3	144	0.065
pfoA+	Lineage 3	192	0.08
pfoA+	Lineage 3	240	0.0125
pfoA+	Lineage 3	288	0.0075
pfoA+	Lineage 3	336	0.0045
pfoA-	Lineage 5	0	100
pfoA-	Lineage 5	48	2.15044
pfoA-	Lineage 5	96	0.20354
pfoA-	Lineage 5	144	0.0451327
pfoA-	Lineage 5	192	0.0362832
pfoA-	Lineage 5	240	0.019469
pfoA-	Lineage 5	288	0.0176991
pfoA-	Lineage 5	336	0.0159292
pfoA+	Lineage 1	0	100
pfoA+	Lineage 1	48	7.85714
pfoA+	Lineage 1	96	0.17381
pfoA+	Lineage 1	144	0.012619
pfoA+	Lineage 1	192	0.00571429
pfoA+	Lineage 1	240	0.00292857
pfoA+	Lineage 1	288	0.0017381
pfoA+	Lineage 1	336	0.000547619
pfoA+	Lineage 3	0	100
pfoA+	Lineage 3	48	1.86957
pfoA+	Lineage 3	96	1.13043
pfoA+	Lineage 3	144	0.0826087
pfoA+	Lineage 3	192	0.0417391
pfoA+	Lineage 3	240	0.0173913
pfoA+	Lineage 3	288	0.00434783
pfoA+	Lineage 3	336	0.00108696
pfoA+	Lineage 7	0	100
pfoA+	Lineage 7	48	12.3
pfoA+	Lineage 7	96	5.3
pfoA+	Lineage 7	144	0.26
pfoA+	Lineage 7	192	0.146
pfoA+	Lineage 7	240	0.073
pfoA+	Lineage 7	288	0.03
pfoA+	Lineage 7	336	0.0022
pfoA+	Lineage 7	0	100
pfoA+	Lineage 7	48	33.1915
pfoA+	Lineage 7	96	7.02128
pfoA+	Lineage 7	144	0.425532
pfoA+	Lineage 7	192	0.574468
pfoA+	Lineage 7	240	0.489362
pfoA+	Lineage 7	288	0.204255
pfoA+	Lineage 7	336	0.0276596
pfoA+	Lineage 7	0	100
pfoA+	Lineage 7	48	16.9231
pfoA+	Lineage 7	96	4.84615
pfoA+	Lineage 7	144	3.07692
pfoA+	Lineage 7	192	1
pfoA+	Lineage 7	240	0.176923
pfoA+	Lineage 7	288	0.0353846
pfoA+	Lineage 7	336	0.02
pfoA-	Lineage 6	0	100
pfoA-	Lineage 6	48	6
pfoA-	Lineage 6	96	3.46154
pfoA-	Lineage 6	144	0.0653846
pfoA-	Lineage 6	192	0.0384615
pfoA-	Lineage 6	240	0.0319231
pfoA-	Lineage 6	288	0.0153846
pfoA-	Lineage 6	336	0.00123077
pfoA-	Lineage 5	0	100
pfoA-	Lineage 5	48	0.192029
pfoA-	Lineage 5	96	0.017029
pfoA-	Lineage 5	144	0.00362319
pfoA-	Lineage 5	192	0.000471014
pfoA-	Lineage 5	240	0
pfoA-	Lineage 5	288	0
pfoA-	Lineage 5	336	0
pfoA-	Lineage 5	0	100
pfoA-	Lineage 5	48	1.53846
pfoA-	Lineage 5	96	0.00215385
pfoA-	Lineage 5	144	0.000538462
pfoA-	Lineage 5	192	0.000407692
pfoA-	Lineage 5	240	0
pfoA-	Lineage 5	288	0
pfoA-	Lineage 5	336	0
pfoA-	Lineage 5	0	100
pfoA-	Lineage 5	48	0.451613
pfoA-	Lineage 5	96	0.0046129
pfoA-	Lineage 5	144	0.00083871
pfoA-	Lineage 5	192	0
pfoA-	Lineage 5	240	0
pfoA-	Lineage 5	288	0
pfoA-	Lineage 5	336	0
pfoA-	Lineage 5	0	100
pfoA-	Lineage 5	48	26
pfoA-	Lineage 5	96	0.46
pfoA-	Lineage 5	144	0.031
pfoA-	Lineage 5	192	0.032
pfoA-	Lineage 5	240	0.025
pfoA-	Lineage 5	288	0.0246
pfoA-	Lineage 5	336	0.025
pfoA-	Lineage 5	0	100
pfoA-	Lineage 5	48	0.946154
pfoA-	Lineage 5	96	0.923077
pfoA-	Lineage 5	144	0.0430769
pfoA-	Lineage 5	192	0.0384615
pfoA-	Lineage 5	240	0.0163846
pfoA-	Lineage 5	288	0.00615385
pfoA-	Lineage 5	336	0.002
pfoA-	Lineage 5	0	100
pfoA-	Lineage 5	48	3.6
pfoA-	Lineage 5	96	0.06
pfoA-	Lineage 5	144	0.0093
pfoA-	Lineage 5	192	0.0004
pfoA-	Lineage 5	240	0.00026
pfoA-	Lineage 5	288	0.00033
pfoA-	Lineage 5	336	0.0003
pfoA-	Lineage 5	0	100
pfoA-	Lineage 5	48	0.210526
pfoA-	Lineage 5	96	0.0022807
pfoA-	Lineage 5	144	0.00022807
pfoA-	Lineage 5	192	0.00022807
pfoA-	Lineage 5	240	0.000175439
pfoA-	Lineage 5	288	0.000175439
pfoA-	Lineage 5	336	0
pfoA-	Lineage 5	0	100
pfoA-	Lineage 5	48	2.46154
pfoA-	Lineage 5	96	0.123077
pfoA-	Lineage 5	144	0.00407692
pfoA-	Lineage 5	192	0.00384615
pfoA-	Lineage 5	240	0.000769231
pfoA-	Lineage 5	288	0.00153846
pfoA-	Lineage 5	336	0.001
pfoA+	Lineage 1	0	100
pfoA+	Lineage 1	48	4
pfoA+	Lineage 1	96	0.195
pfoA+	Lineage 1	144	0.0018
pfoA+	Lineage 1	192	0.0021
pfoA+	Lineage 1	240	0.00065
pfoA+	Lineage 1	288	0.00055
pfoA+	Lineage 1	336	0.00018
pfoA+	Lineage 1	0	100
pfoA+	Lineage 1	48	8
pfoA+	Lineage 1	96	2
pfoA+	Lineage 1	144	0.063
pfoA+	Lineage 1	192	0.00083
pfoA+	Lineage 1	240	0.00036
pfoA+	Lineage 1	288	0.0002
pfoA+	Lineage 1	336	0.00016

## Sheet: ExtDataFig2b
Time	Group	PFO	CFU
Day 0	IQ146	pfoA+	1
Day 0	IQ146	pfoA+	1
Day 0	IQ146	pfoA+	1
Day 0	IQ146	pfoA+	1
Day 0	IQ146	pfoA+	1
Day 0	IQ129	pfoA+	1
Day 0	IQ129	pfoA+	1
Day 0	IQ129	pfoA+	1
Day 0	IQ129	pfoA+	1
Day 0	IQ129	pfoA+	1
Day 0	LH115	pfoA+	1
Day 0	LH115	pfoA+	1
Day 0	LH115	pfoA+	1
Day 0	LH115	pfoA+	1
Day 0	LH115	pfoA+	1
Day 0	IQ147	pfoA-	1
Day 0	IQ147	pfoA-	1
Day 0	IQ147	pfoA-	1
Day 0	IQ147	pfoA-	1
Day 0	IQ147	pfoA-	1
Day 0	IQ133	pfoA-	1
Day 0	IQ133	pfoA-	1
Day 0	IQ133	pfoA-	1
Day 0	IQ133	pfoA-	1
Day 0	IQ133	pfoA-	1
Day 0	LH043	pfoA-	1
Day 0	LH043	pfoA-	1
Day 0	LH043	pfoA-	1
Day 0	LH043	pfoA-	1
Day 0	LH043	pfoA-	1
Day 1	IQ146	pfoA+	1
Day 1	IQ146	pfoA+	20000
Day 1	IQ146	pfoA+	1
Day 1	IQ146	pfoA+	1
Day 1	IQ146	pfoA+	2000000
Day 1	IQ129	pfoA+	3300
Day 1	IQ129	pfoA+	1
Day 1	IQ129	pfoA+	10000
Day 1	IQ129	pfoA+	33000
Day 1	IQ129	pfoA+	3300
Day 1	LH115	pfoA+	13000000
Day 1	LH115	pfoA+	330000000
Day 1	LH115	pfoA+	10000
Day 1	LH115	pfoA+	153333
Day 1	LH115	pfoA+	150000
Day 1	IQ147	pfoA-	133333333
Day 1	IQ147	pfoA-	300000000
Day 1	IQ147	pfoA-	530000000
Day 1	IQ147	pfoA-	166666666
Day 1	IQ147	pfoA-	32000000
Day 1	IQ133	pfoA-	10000
Day 1	IQ133	pfoA-	10000
Day 1	IQ133	pfoA-	73000
Day 1	IQ133	pfoA-	26000
Day 1	IQ133	pfoA-	20000
Day 1	LH043	pfoA-	90000
Day 1	LH043	pfoA-	1
Day 1	LH043	pfoA-	1
Day 1	LH043	pfoA-	20000
Day 1	LH043	pfoA-	1
Day 2	IQ146	pfoA+	1
Day 2	IQ146	pfoA+	23333
Day 2	IQ146	pfoA+	1
Day 2	IQ146	pfoA+	844444
Day 2	IQ146	pfoA+	1
Day 2	IQ129	pfoA+	1
Day 2	IQ129	pfoA+	1
Day 2	IQ129	pfoA+	15333
Day 2	IQ129	pfoA+	36666
Day 2	IQ129	pfoA+	10000
Day 2	LH115	pfoA+	220000
Day 2	LH115	pfoA+	10000
Day 2	LH115	pfoA+	33333
Day 2	LH115	pfoA+	3300
Day 2	LH115	pfoA+	26666
Day 2	IQ147	pfoA-	5000000
Day 2	IQ147	pfoA-	40000
Day 2	IQ147	pfoA-	2000000
Day 2	IQ147	pfoA-	1600000
Day 2	IQ147	pfoA-	56666
Day 2	IQ133	pfoA-	7500
Day 2	IQ133	pfoA-	1
Day 2	IQ133	pfoA-	1
Day 2	IQ133	pfoA-	20000
Day 2	IQ133	pfoA-	3000
Day 2	LH043	pfoA-	3300
Day 2	LH043	pfoA-	1
Day 2	LH043	pfoA-	1
Day 2	LH043	pfoA-	3300
Day 2	LH043	pfoA-	1
Day 3	IQ146	pfoA+	1
Day 3	IQ146	pfoA+	1
Day 3	IQ146	pfoA+	10000
Day 3	IQ146	pfoA+	1
Day 3	IQ146	pfoA+	20000
Day 3	IQ129	pfoA+	1
Day 3	IQ129	pfoA+	10000
Day 3	IQ129	pfoA+	1
Day 3	IQ129	pfoA+	1
Day 3	IQ129	pfoA+	1
Day 3	LH115	pfoA+	16000
Day 3	LH115	pfoA+	1
Day 3	LH115	pfoA+	1
Day 3	LH115	pfoA+	1
Day 3	LH115	pfoA+	1
Day 3	IQ147	pfoA-	76000
Day 3	IQ147	pfoA-	43000
Day 3	IQ147	pfoA-	23000
Day 3	IQ147	pfoA-	16000
Day 3	IQ147	pfoA-	10000
Day 3	IQ133	pfoA-	1
Day 3	IQ133	pfoA-	1
Day 3	IQ133	pfoA-	1
Day 3	IQ133	pfoA-	1
Day 3	IQ133	pfoA-	1
Day 3	LH043	pfoA-	13000
Day 3	LH043	pfoA-	10000
Day 3	LH043	pfoA-	1
Day 3	LH043	pfoA-	1
Day 3	LH043	pfoA-	10000
Day 4	IQ146	pfoA+	1
Day 4	IQ146	pfoA+	1
Day 4	IQ146	pfoA+	1
Day 4	IQ146	pfoA+	1
Day 4	IQ146	pfoA+	1
Day 4	IQ129	pfoA+	1
Day 4	IQ129	pfoA+	1
Day 4	IQ129	pfoA+	1
Day 4	IQ129	pfoA+	1
Day 4	IQ129	pfoA+	1
Day 4	LH115	pfoA+	1
Day 4	LH115	pfoA+	1
Day 4	LH115	pfoA+	1
Day 4	LH115	pfoA+	1
Day 4	LH115	pfoA+	1
Day 4	IQ147	pfoA-	9000
Day 4	IQ147	pfoA-	1
Day 4	IQ147	pfoA-	1
Day 4	IQ147	pfoA-	10000
Day 4	IQ147	pfoA-	1
Day 4	IQ133	pfoA-	1
Day 4	IQ133	pfoA-	1
Day 4	IQ133	pfoA-	1
Day 4	IQ133	pfoA-	1
Day 4	IQ133	pfoA-	1
Day 4	LH043	pfoA-	1
Day 4	LH043	pfoA-	1
Day 4	LH043	pfoA-	1
Day 4	LH043	pfoA-	1
Day 4	LH043	pfoA-	3300
Day 5	IQ146	pfoA+	1
Day 5	IQ146	pfoA+	1
Day 5	IQ146	pfoA+	1
Day 5	IQ146	pfoA+	1
Day 5	IQ146	pfoA+	1
Day 5	IQ129	pfoA+	1
Day 5	IQ129	pfoA+	1
Day 5	IQ129	pfoA+	3300
Day 5	IQ129	pfoA+	1
Day 5	IQ129	pfoA+	1
Day 5	LH115	pfoA+	1
Day 5	LH115	pfoA+	1
Day 5	LH115	pfoA+	16000
Day 5	LH115	pfoA+	1
Day 5	LH115	pfoA+	1
Day 5	IQ147	pfoA-	3300
Day 5	IQ147	pfoA-	3300
Day 5	IQ147	pfoA-	1
Day 5	IQ147	pfoA-	1
Day 5	IQ147	pfoA-	1
Day 5	IQ133	pfoA-	1
Day 5	IQ133	pfoA-	1
Day 5	IQ133	pfoA-	1
Day 5	IQ133	pfoA-	1
Day 5	IQ133	pfoA-	1
Day 5	LH043	pfoA-	3300
Day 5	LH043	pfoA-	1
Day 5	LH043	pfoA-	1
Day 5	LH043	pfoA-	1
Day 5	LH043	pfoA-	1
Day 6	IQ146	pfoA+	1
Day 6	IQ146	pfoA+	1
Day 6	IQ146	pfoA+	1
Day 6	IQ146	pfoA+	1
Day 6	IQ146	pfoA+	1
Day 6	IQ129	pfoA+	1
Day 6	IQ129	pfoA+	1
Day 6	IQ129	pfoA+	1
Day 6	IQ129	pfoA+	1
Day 6	IQ129	pfoA+	1
Day 6	LH115	pfoA+	1
Day 6	LH115	pfoA+	1
Day 6	LH115	pfoA+	1
Day 6	LH115	pfoA+	1
Day 6	LH115	pfoA+	1
Day 6	IQ147	pfoA-	3300
Day 6	IQ147	pfoA-	6600
Day 6	IQ147	pfoA-	1
Day 6	IQ147	pfoA-	1
Day 6	IQ147	pfoA-	6600
Day 6	IQ133	pfoA-	1
Day 6	IQ133	pfoA-	1
Day 6	IQ133	pfoA-	1
Day 6	IQ133	pfoA-	1
Day 6	IQ133	pfoA-	1
Day 6	LH043	pfoA-	1
Day 6	LH043	pfoA-	1
Day 6	LH043	pfoA-	1
Day 6	LH043	pfoA-	1
Day 6	LH043	pfoA-	1
Day 7	IQ146	pfoA+	1
Day 7	IQ146	pfoA+	1
Day 7	IQ146	pfoA+	1
Day 7	IQ146	pfoA+	1
Day 7	IQ146	pfoA+	1
Day 7	IQ129	pfoA+	1
Day 7	IQ129	pfoA+	1000
Day 7	IQ129	pfoA+	1
Day 7	IQ129	pfoA+	1
Day 7	IQ129	pfoA+	1
Day 7	LH115	pfoA+	1000
Day 7	LH115	pfoA+	1
Day 7	LH115	pfoA+	1
Day 7	LH115	pfoA+	1
Day 7	LH115	pfoA+	1
Day 7	IQ147	pfoA-	28200
Day 7	IQ147	pfoA-	1
Day 7	IQ147	pfoA-	1
Day 7	IQ147	pfoA-	1000
Day 7	IQ147	pfoA-	1
Day 7	IQ133	pfoA-	1
Day 7	IQ133	pfoA-	1
Day 7	IQ133	pfoA-	1
Day 7	IQ133	pfoA-	1
Day 7	IQ133	pfoA-	1
Day 7	LH043	pfoA-	1
Day 7	LH043	pfoA-	1
Day 7	LH043	pfoA-	1
Day 7	LH043	pfoA-	1
Day 7	LH043	pfoA-	1

## Sheet: ExtDataFig2c
Individual	Group	Group2	PFO	Day	Mucispirillum	Bacteroides	Prevotella	Fusobacterium	Hyphomicrobium	Paracoccus	Burkholderia	Neisseria	Desulfovibrio	Acinetobacter	Pseudomonas	Actinomyces	Bacillus	Planococcus	Jeotgalicoccus	Enterococcus	Lactobacillus	Streptococcus	Candidatus Arthromitus	Clostridium	Blautia	Coprococcus	Dorea	Dehalobacterium	Peptostreptococcus	Anaerotruncus	Oscillospira	Ruminococcus	Allobaculum	Coprobacillus	Anaeroplasma	Methanomethylovorans
G1AD0	Control	G1	Control	Day 0	0.0128386	2.09911	0.489472	0	0	0	0	0	0.775132	0	0	0	0	0	0	0	88.1829	0.0160483	6.68009	0.0144434	0.784761	0.0312941	0.00320966	0.102709	0	0	0.492682	0.0890679	0.154063	0.0674027	0.00481448	0
G1AD2	Control	G1	Control	Day 2	0.173075	4.80752	0.44757	0	0	0	0	0	0.763956	0	0	0	0.30426	0	0	0	83.1797	0.045198	1.32066	0.0463004	5.24738	0.135594	0.0584267	0.22158	0	0	2.71188	0.347253	0.0485052	0.115751	0.025355	0
G1AD6	Control	G1	Control	Day 6	0.00189019	0.902882	0.0478849	0	0	0	0	0	0.185869	0	0	0	5.79407	0	1.93052	0	89.2536	0	0.400721	0.0151215	1.03898	0.0157516	0.0245725	0.0201621	0	0	0.227453	0.0718273	0.039064	0.029613	0	0
G1BD0	Control	G1	Control	Day 0	0.121217	4.31773	2.36924	0.00200359	0	0	0	0	1.13503	0	0	0	0.0220395	0	0.00200359	0	85.5772	0.00200359	0.121217	0.221396	1.86534	0.277497	0.0831488	0.254455	0	0.00500897	2.35822	0.773384	0.0200359	0.0971739	0.374671	0
G1BD2	Control	G1	Control	Day 2	0.031962	4.11397	0.582622	0	0	0	0	0	1.6328	0	0	0	0.118716	0	0	0	87.9695	0	0.0611844	0.124195	2.11497	0.0794484	0.191772	0.148852	0	0.004566	1.69947	0.528743	0.031962	0.0575316	0.507739	0
G1BD6	Control	G1	Control	Day 6	0	1.17624	1.41728	0	0	0	0	0	0.43386	0	0	0	2.60798	0	0.279599	0	87.4855	0	0.318164	0.154261	1.03162	0.159082	0.0241034	0.139799	0	0	2.31874	0.689356	0.130158	0.978596	0.655611	0
G1CD0	Control	G1	Control	Day 0	0.21174	6.57966	0.555556	0	0	0	0	0	7.0566	0	0	0.00314465	0.0251572	0	0.00209644	0	69.3522	0	0.213836	0.100629	8.8501	0.0974843	0.190776	0.48847	0	0.00733753	4.3239	0.957023	0.432914	0.551363	0	0
G1CD2	Control	G1	Control	Day 2	0.168576	15.134	0.258378	0	0	0	0	0	15.145	0	0	0	2.46562	0	0	0.00315095	41.6492	0	0.74835	0.367085	12.2997	0.179604	0.307217	0.313519	0	0	7.91518	2.27498	0.0756227	0.694784	0	0
G1CD6	Control	G1	Control	Day 6	0.0147953	3.25846	0.0870314	0	0	0	0	0	6.19664	0	0	0	1.20887	0	0.433417	0	78.424	0.00174063	0.140121	0.0583111	4.66576	0.10966	0.178414	0.395123	0	0	3.19057	1.27675	0.167971	0.192339	0	0
G1DD0	Control	G1	Control	Day 0	0.185043	2.75144	0.83981	0	0	0	0	0	0.607795	0	0	0	0.00854044	0	0	0	85.5396	0.0398554	1.12307	0.0156575	4.24033	0.038432	0.106755	0.240556	0	0.00569363	1.77641	1.00492	0.922367	0.553705	0	0
G1DD2	Control	G1	Control	Day 2	0.17942	3.76995	0.38427	0	0	0	0	0	3.63503	0	0	0	1.2397	0	0.00141276	0	80.7469	0.00777017	0.505768	0.00141276	6.64067	0.0211914	0.104544	0.233812	0	0.00211914	1.46009	0.880855	0.04097	0.144101	0	0
G1DD6	Control	G1	Control	Day 6	0	7.59197	0.655757	0	0	0	0	0	2.01744	0	0	0	3.60607	0	1.43454	0	80.4491	0.00358337	0.298614	0.00716675	2.50239	0.0238892	0.0477783	0.121835	0	0	0.641424	0.234114	0.225753	0.138557	0	0
G1ED0	Control	G1	Control	Day 0	0	0.613078	0.0189019	0	0	0	0	0	0.46022	0	0	0	0.0180801	0	0.00246546	0	92.2141	0	2.52217	0	2.63065	0.00164364	0.0123273	0.0427347	0	0	0.489805	0.041091	0.742104	0.190662	0	0
G1ED2	Control	G1	Control	Day 2	0.354309	14.3432	0.434029	0	0	0	0	0	3.13058	0	0	0	0.21132	0	0	0.00632695	57.8954	0.0139193	3.83287	0	5.86635	0.40619	0.103762	0.795931	0	0.00253078	9.52333	2.57507	0.080985	0.423906	0	0
G1ED6	Control	G1	Control	Day 6	0	8.31898	0.127292	0	0	0	0	0	2.29674	0	0	0	2.08166	0	0.193133	0.00768142	73.3685	0.00548673	2.10471	0.182159	4.72188	0.109735	0.126195	0.735221	0	0	3.98227	1.34096	0.00877876	0.288602	0	0
G2AD0	ABX	G2	ABX	Day 0	0	0.207227	0	0	0	0	0	0	0	0	0	0	0.00744528	0	0	61.8727	33.1116	0	0.00372264	0	0.0645257	0	0	0	0	0	0.00248176	0.00744528	2.58475	2.13804	0	0
G2AD6	ABX	G2	ABX	Day 6	0	24.9478	0	0	0	0	0	0	0.0204956	0	0	0	0.376374	0	0.00931619	0.33352	54.8985	0.0046581	0.0111794	0.440656	2.64207	0.09782	0.0149059	0.330725	0	0	2.63182	1.55767	11.3481	0.304639	0.0298118	0
G2BD0	ABX	G2	ABX	Day 0	0	0.397618	0	0	0	0	0	0	0.0042076	0	0	0	0	0	0	69.336	24.7754	0	0.396567	0.0031557	0.0305051	0	0.0052595	0	0	0	0.0347127	0.596428	3.01159	1.4085	0	0
G2BD2	ABX	G2	ABX	Day 2	0	50.5252	0	0	0	0	0	0	0.00336024	0	0	0	0.00201614	0	0	7.12303	6.57128	0.0114248	0.0504036	0.00336024	2.11964	0	0	0	0	0	0.488579	4.37637	28.6286	0.0967748	0	0
G2BD6	ABX	G2	ABX	Day 6	0	33.8239	0	0	0	0	0	0	0.191916	0	0	0	0.46702	0	0.00583775	0.356833	52.3318	0	0.0153241	0.444399	2.76564	0.186078	0.00510804	0.120404	0	0	3.05679	1.12523	3.6807	1.08509	0.33786	0
G2CD0	ABX	G2	ABX	Day 0	0	6.411	0	0	0	0	0	0	0.00391332	0	0	0	0.00293499	0	0	57.3918	19.9276	0	0.264149	0	0.0518515	0	0.0176099	0	0	0	0.0440248	0.014675	15.7951	0.0753314	0	0
G2CD2	ABX	G2	ABX	Day 2	0	54.0191	0	0	0	0	0	0	0.00147708	0	0	0	0.0302802	0	0	14.8218	8.41199	0.00147708	0	0.00443125	4.52948	0	0.00369271	0	0	0	0.211961	0.0132937	17.6157	0.335298	0	0
G2CD6	ABX	G2	ABX	Day 6	0	31.046	0.00306416	0	0	0	0	0	0.0128695	0	0	0	0.105407	0	0.00183849	0.0355442	33.2069	0	0.00796681	0.00490265	1.40829	0.00183849	0.00122566	0	0	0	1.61542	0.864092	31.3359	0.0919247	0.256776	0
G2DD0	ABX	G2	ABX	Day 0	0	0.1527	0	0	0	0	0	0	0.00406118	0	0	0	0	0	0.0154325	65.7562	26.34	0	0.0146202	0	0	0	0.218491	0	0	0	0.0495464	0.00487341	6.28102	1.16312	0	0
G2DD6	ABX	G2	ABX	Day 6	0	20.9982	0	0.00241998	0	0.00161332	0	0.00967992	0	0	0	0	1.71415	0	0.00322664	0.471896	51.8666	0.00161332	0.0274264	0.181498	0.304917	0.0298464	0.00483996	0.0177465	0	0	0.483996	0.130679	23.3254	0.202472	0.221831	0
G2ED0	ABX	G2	ABX	Day 0	0	0.20387	0	0	0	0	0	0	0.0151015	0	0	0	0.00283152	0	0	70.0727	22.6815	0	0	0	0.0113261	0.00471921	0	0	0	0	0.0283152	0.279377	6.50684	0.193487	0	0
G2ED2	ABX	G2	ABX	Day 2	0	44.3484	0.871755	0	0	0	0	0	0.0182339	0.00173656	0.00781453	0	0.0112877	0	0	3.95502	6.54598	0	0.00347313	0.00260485	1.72875	0	0.00173656	0	0	0	0.719806	4.57671	37.1468	0.0599114	0	0
G2ED6	ABX	G2	ABX	Day 6	0	9.20654	0	0	0	0	0	0	0.0106291	0	0	0	0.571312	0	0.0726319	0.453507	60.1082	0	0.0141721	0.279013	1.2684	0.0194866	0.0177151	0.0416305	0	0	0.733405	1.15237	25.7223	0.328615	0	0
G3AD0	IQ146	G3	pfoA+	Day 0	0	1.57908	0	0	0	0	0	0	0.012822	0	0	0	0.00197262	0	0	46.4374	32.8175	0	0.0927131	0	0.235728	0.00591786	0	0	0	0	0.0207125	0.00295893	18.7626	0.0305756	0	0
G3AD2	IQ146	G3	pfoA+	Day 2	0	48.3545	0.0115815	0	0	0	0	0	0.00623619	0	0	0	0.00178177	0	0	14.0653	21.4837	0	0	0	6.72974	0	0	0	0	0	0	1.46105	7.88611	0	0	0
G3AD6	IQ146	G3	pfoA+	Day 6	0	34.242	0	0	0	0	0	0	0.0086737	0	0	0	0	0	0	0.128371	43.8031	0	0.134442	0	0.344346	0.00433685	0.0121432	0.00173474	0	0	0.086737	0.023419	20.7709	0.439757	0	0
G3BD0	IQ146	G3	pfoA+	Day 0	0	0.522952	0	0	0	0	0	0	0.0302868	0	0	0	0	0	0	54.3335	33.5982	0.00201912	0	0	0.041392	0.0050478	0	0	0	0	0.0191817	0.0212008	11.4201	0.00605736	0	0
G3BD2	IQ146	G3	pfoA+	Day 2	0	39.836	0.00458432	0	0	0	0	0	0.0320902	0	0	0	0	0	0	12.0653	31.9882	0	0.0120338	0.00687648	2.53169	0	0	0	0	0	0.109451	5.13845	8.24661	0.028652	0	0
G3BD6	IQ146	G3	pfoA+	Day 6	0	34.3802	0.0172714	0	0	0	0	0	0.0546928	0	0	0	0.0086357	0	0.00287857	0.800242	46.6285	0	0.0518142	0	8.31618	0.0849177	0.0129536	0.420271	0	0	1.49542	5.78016	1.51125	0.431785	0	0.00287857
G3CD0	IQ146	G3	pfoA+	Day 0	0	1.2557	0	0	0	0	0	0	0.0310192	0	0	0	0	0	0	48.9184	42.7605	0	0.00229772	0	0.00689314	0.00574429	0	0	0	0	0.024126	0	6.87247	0.122928	0	0
G3CD2	IQ146	G3	pfoA+	Day 2	0	60.9962	0	0	0	0	0	0	0	0	0	0	0.0380275	0	0	16.1212	11.3041	0	0	0	6.84082	0	0	0	0	0	0.0115736	0.00165337	4.68648	0	0	0
G3CD6	IQ146	G3	pfoA+	Day 6	0	22.985	0.0563987	0	0	0	0	0	0.0153815	0	0	0	0	0	0	0.235849	38.1255	0	0.369155	0	3.56337	0.0256358	0.0102543	0.0717801	0	0	2.57383	5.3066	26.5074	0.153815	0	0
G3DD0	IQ146	G3	pfoA+	Day 0	0	0.568608	0	0	0	0	0	0	0.00639912	0	0	0	0	0	0	45.2107	39.1114	0.00182832	0.00274248	0	0.0813603	0.00182832	0.00365664	0.0127982	0.00182832	0	0.00365664	0	14.963	0.0301673	0	0
G3DD2	IQ146	G3	pfoA+	Day 2	0	53.1033	0	0	0	0	0	0	0.0219366	0	0	0	0	0	0	11.8596	26.718	0	0	0	5.35618	0.00146244	0	0.00146244	0	0	0.00584975	0.00511853	2.92707	0	0	0
G3DD6	IQ146	G3	pfoA+	Day 6	0	41.1471	0	0	0	0	0	0	0.00571821	0	0	0	0	0	0	0.0423147	25.2516	0	0.0137237	0	2.19808	0.00571821	0.00343092	0	0	0	0.529506	0.251601	30.3751	0.176121	0	0
G3ED0	IQ146	G3	pfoA+	Day 0	0	1.66119	0.0021081	0	0	0	0	0	0	0	0	0	0.00316215	0	0	52.8459	19.8773	0	0.00421621	0	0.00316215	0.0516485	0	0	0	0	0.0790539	0	25.2561	0.216081	0	0
G3ED2	IQ146	G3	pfoA+	Day 2	0	1.17378	0	0	0	0	0	0	0	0	0	0	0.0366526	0	0	52.2702	20.1536	0	0.0125155	0	8.26293	0	0	0.0938665	0	0	0.0232431	0.00178793	17.9607	0.0107276	0	0
G3ED6	IQ146	G3	pfoA+	Day 6	0	39.2723	0	0	0	0	0	0	0.0320731	0	0	0	0	0	0	0.972362	25.9651	0.00156454	0.0156454	0	0.608607	0	0.00312908	0	0	0	0.0594526	0.122816	32.8593	0.0876143	0	0
G4AD0	IQ129	G4	pfoA+	Day 0	0	0.371949	0	0	0	0	0	0	0.00346536	0	0	0	0.0508253	0	0	80.639	17.924	0	0.152476	0.00693073	0.0150166	0	0	0	0	0	0.157096	0.289935	0	0.389276	0	0
G4AD2	IQ129	G4	pfoA+	Day 2	0	57.7485	0	0	0	0	0	0	0.00556359	0	0	0	0.0675579	0	0.0969655	8.86439	27.5803	0	0	0	5.51352	0	0	0	0	0	0.109682	0	0.0135116	0	0	0
G4BD0	IQ129	G4	pfoA+	Day 0	0	1.54001	0	0	0	0	0	0	0	0	0	0	0.00258608	0	0	51.8329	45.5513	0	0	0	0.651693	0.00258608	0	0	0	0	0.00775825	0	0.00258608	0.408601	0	0
G4BD2	IQ129	G4	pfoA+	Day 2	0	47.9149	0.057311	0	0	0	0	0	0.00194275	0	0	0	0	0	0	25.1693	18.4318	0.00485687	0	0	8.39267	0	0	0	0	0	0.0271985	0	0	0	0	0
G4BD6	IQ129	G4	pfoA+	Day 6	0	54.2844	0.0017309	0	0	0	0	0	0	0	0	0	0.0493306	0	0	5.40819	25.0444	0	0.0112508	0	4.61198	0	0	0.0692359	0	0	0.259635	0.175686	8.41303	1.35183	0.319351	0
G4CD0	IQ129	G4	pfoA+	Day 0	0	0.641165	0	0	0	0	0.00196978	0	0	0	0	0	0	0	0	51.0982	46.8572	0	0	0	0.0334863	0	0	0	0	0	0.233419	0	0	1.1346	0	0
G4CD2	IQ129	G4	pfoA+	Day 2	0	54.4093	0	0	0	0	0	0	0.00143695	0	0	0	0	0	0	14.0476	26.184	0	0	0	5.32964	0	0	0.00287389	0	0	0.0251466	0	0	0	0	0
G4CD6	IQ129	G4	pfoA+	Day 6	0	47.9085	0.0424932	0	0	0	0	0	0.00679891	0	0	0	0.0577907	0	0	1.48386	29.4138	0	0.0407934	0.00339945	3.01871	0	0.00509918	0	0	0	3.59492	1.17111	12.0885	0.18527	0.979042	0
G4DD0	IQ129	G4	pfoA+	Day 0	0	0.67851	0	0	0	0	0	0	0	0	0	0	0	0.00203147	0.0030472	51.6297	45.0051	0	0	0	0.135093	0	0	0	0	0	0.0060944	0	0	2.54035	0	0
G4DD2	IQ129	G4	pfoA+	Day 2	0	46.5712	0	0	0	0	0	0	7.4141	0	0	0	0	0	0	10.1468	30.719	0	0.00689555	0	5.11305	0	0	0.00551644	0	0	0.0110329	0	0.0110329	0.00137911	0	0
G4DD6	IQ129	G4	pfoA+	Day 6	0	27.7731	0.0663712	0	0	0	0	0	0.010705	0	0	0	0.0417496	0	0.012846	0.566296	59.8176	0.00214101	0.010705	0	0.621962	0.0203396	0.00321151	0	0	0	1.45696	1.04802	7.22804	1.04909	0.270837	0
G4ED0	IQ129	G4	pfoA+	Day 0	0	7.7225	0.00668181	0	0	0	0	0	0.0217159	0	0	0	0	0	0	57.1479	31.5883	0	0	0	0.0684886	0.0150341	0	0	0	0	0.188761	0.00334091	0	3.23734	0	0
G4ED2	IQ129	G4	pfoA+	Day 2	0	56.0582	0	0	0	0	0	0	8.14421	0	0	0	0	0	0	11.2338	18.9764	0	0	0	5.54364	0	0	0	0	0	0.0437208	0	0	0	0	0
G4ED6	IQ129	G4	pfoA+	Day 6	0	41.7678	0.0109629	0	0	0	0	0	0.0109629	0	0	0	0.0319752	0	0	1.07619	23.8635	0	0	0.00182715	3.12534	0	0	0.0164444	0	0	0.475973	0.359949	27.5489	1.53298	0.177234	0
G5AD0	LH115	G5	pfoA+	Day 0	0	0.220865	0	0	0	0	0	0	0	0	0	0	0	0	0	53.663	45.3001	0	0.00243601	0	0.748668	0	0	0	0	0	0.00243601	0	0	0.0625244	0	0
G5AD2	LH115	G5	pfoA+	Day 2	0	59.8403	0	0	0	0	0	0	0	0	0	0	0	0	0	19.0786	15.4351	0	0.00798267	0.0205269	5.60041	0	0	0	0	0	0.014825	0.00228076	0	0	0	0
G5AD6	LH115	G5	pfoA+	Day 6	0	57.4452	0.0214485	0	0	0	0	0	0.317642	0	0	0	0.0694522	0	0	1.61068	38.9229	0	0.014299	0	0.852833	0.00306407	0.00408543	0	0	0	0.185887	0	0.0633241	0.48923	0	0
G5BD0	LH115	G5	pfoA+	Day 0	0	1.34809	0.00147413	0	0	0	0	0	0.00294826	0	0	0	0	0	0	53.4638	44.7075	0	0	0	0.338313	0	0	0	0	0	0.0383274	0	0.0022112	0.0972928	0	0
G5BD2	LH115	G5	pfoA+	Day 2	0	6.91042	0	0	0	0	0	0	0.00628506	0	0	0	0	0	0	61.9455	11.1198	0	0.0109989	0.00314253	19.1521	0	0	0	0	0	0.80763	0.0141414	0	0.029854	0	0
G5BD6	LH115	G5	pfoA+	Day 6	0	62.274	0.0157442	0	0	0	0	0	0	0	0	0	0.0271945	0	0	1.42557	32.8352	0.010019	0.0515265	0	0.974709	0	0	0	0	0	0.729958	0.0372136	0.555341	1.06345	0	0
G5CD0	LH115	G5	pfoA+	Day 0	0	3.09343	0	0	0.0031231	0	0	0	1.03999	0	0	0	0.0156155	0	0	55.1914	38.2782	0	0.0109308	0	1.03531	0	0	0	0	0	0.238917	0.0031231	0	1.08996	0	0
G5CD2	LH115	G5	pfoA+	Day 2	0	55.9004	0	0	0	0	0	0	0.0312959	0	0	0	0	0	0	26.0673	12.8597	0	0.00509469	0.00363906	5.08887	0	0	0	0	0	0.00218344	0	0	0.0414853	0	0
G5CD6	LH115	G5	pfoA+	Day 6	0	49.6424	0.0928345	0	0	0	0	0	0.00687663	0	0	0	0.0378215	0	0	0.240682	47.9215	0	0.149567	0.00343832	0.651561	0	0.00343832	0	0	0	0.316325	0.00343832	0.335236	0.594829	0	0
G5DD0	LH115	G5	pfoA+	Day 0	0	5.40388	0	0	0	0	0.00331866	0	0.00221244	0	0	0	0.0154871	0	0	85.3503	7.7557	0	0	0	1.35512	0	0	0	0	0	0.00331866	0.00221244	0	0.108409	0	0
G5DD2	LH115	G5	pfoA+	Day 2	0	64.4089	0	0	0	0	0	0	0.00295517	0	0.00197011	0	0	0	0	22.6721	3.68017	0	0	0	9.20929	0.00394023	0.00394023	0.00197011	0	0	0.00394023	0.00591034	0.00492528	0	0	0
G5DD6	LH115	G5	pfoA+	Day 6	0	76.1172	0.0168001	0	0	0	0	0	0.00592944	0	0	0	0.0168001	0	0.00296472	0.500049	21.5041	0.00197648	0.00790592	0	0.310307	0	0	0	0	0	0.168001	0.00691768	0.603815	0.737227	0	0
G5ED0	LH115	G5	pfoA+	Day 0	0	0.844829	0	0	0	0	0	0	0	0	0	0	0	0	0.00267351	63.6991	33.7277	0	0	0.00668378	0.653673	0	0.00401027	0	0	0	0.00401027	0.00802053	0	1.04935	0	0
G5ED2	LH115	G5	pfoA+	Day 2	0	58.8783	0	0	0	0	0.00164932	0	0.00164932	0	0	0	0.00659728	0	0	14.3326	18.5021	0.00247398	0	0	8.24331	0	0	0	0	0	0.0214412	0.00494796	0	0.00494796	0	0
G5ED6	LH115	G5	pfoA+	Day 6	0	29.83	0.0759318	0	0	0	0	0	0.0446658	0	0	0	0.00893316	0	0	2.46778	64.7096	0.0245662	0.00669987	0	1.68167	0.00893316	0	0	0	0	0.232262	0	0.209929	0.69902	0	0
G6AD0	IQ147	G6	pfoA-	Day 0	0	0.08732	0	0	0	0	0	0	0	0	0	0	0.0050866	0	0.00847767	64.5922	22.6735	0	0	0	0.011021	0.0152598	0	0.00169553	0	0	0.050866	0.00169553	12.519	0.0339107	0	0
G6AD2	IQ147	G6	pfoA-	Day 2	0	39.4449	0	0	0	0	0	0	0.0591064	0	0	0	0.00115895	0	0	8.04891	13.1715	0	0.0225995	0.0747523	3.20681	0.0023179	0	0	0	0	0.278727	0.0394043	35.6499	0	0	0
G6AD6	IQ147	G6	pfoA-	Day 6	0	25.3733	0.19428	0	0	0	0	0	0.00679302	0	0	0	0.0475511	0	0	1.90612	42.0298	0	0.0421167	0.00543441	1.10319	0.124992	0.133143	0.0176618	0	0	0.576048	0.260852	28.0416	0.137219	0	0
G6BD0	IQ147	G6	pfoA-	Day 0	0	0.251296	0	0	0	0	0.00208544	0	0	0	0	0	0.0250253	0	0	51.8513	43.2917	0	0.00312816	0	0.00417088	0	0	0	0	0	0.0166835	0	4.51185	0.0427515	0	0
G6BD2	IQ147	G6	pfoA-	Day 2	0	53.0213	0	0	0	0	0	0	0.00136677	0	0	0	0.00751726	0	0	8.79246	9.37607	0	0.00410032	0.00956742	3.54063	0	0.00136677	0	0	0	0.361512	3.62127	21.2403	0.0225518	0	0
G6BD6	IQ147	G6	pfoA-	Day 6	0	15.6687	0.792533	0	0	0	0	0	0.0427114	0	0	0	0.0474571	0	0.00790952	0.41604	56.4992	0.0110733	0.00632761	0	6.18524	0.283161	0.0174009	0.0854228	0	0	1.49648	0.672309	17.4626	0.305307	0	0
G6DD0	IQ147	G6	pfoA-	Day 0	0	0.0742836	0	0	0	0	0.00260644	0	0.00130322	0	0	0	0	0	0.00977415	45.1338	48.1494	0	0.0123806	0.00716771	0.00195483	0.0469159	0	0	0	0	0.0957867	0.0286708	6.4151	0.0208515	0	0
G6DD2	IQ147	G6	pfoA-	Day 2	0	29.3135	0	0	0	0	0	0	0.00736854	0	0	0	0.00147371	0	0	5.45788	13.8013	0.00221056	0.0132634	0.00957911	4.8544	0.00589484	0.0110528	0	0	0	0.103896	0.0243162	46.3916	0.00221056	0	0
G6DD6	IQ147	G6	pfoA-	Day 6	0	19.4074	0.0827586	0	0	0	0	0	0.0019025	0	0	0	0.0104637	0	0	0.0447087	61.8378	0.0019025	0.00665874	0	3.75077	0.118906	0.00665874	0	0	0	1.10535	0.374792	13.0426	0.207372	0	0
G6ED0	IQ147	G6	pfoA-	Day 0	0	0.377485	0	0	0	0	0	0	0.00197636	0	0	0	0.00296454	0	0	51.6404	45.6293	0	0	0	0.00790545	0.0345863	0	0	0	0	0.0247045	0	2.25701	0.0237164	0	0
G6ED2	IQ147	G6	pfoA-	Day 2	0	44.6614	0.0403793	0	0	0	0	0	0.0189734	0	0	0	0	0	0	5.0153	14.6046	0	0.00632446	0.00827045	2.74725	0	0.000972995	0.00291898	0	0	0.37217	0.0199464	32.4956	0.00583797	0	0
G6ED6	IQ147	G6	pfoA-	Day 6	0	28.1898	0.746701	0	0	0	0	0	0.108743	0	0	0	0.0471219	0	0	0.587212	45.0232	0.0688705	0.0326229	0.0108743	9.93548	0.786574	0.0434972	0.69958	0	0	3.38191	2.47934	7.73525	0.123242	0	0
G7AD0	IQ133	G7	pfoA-	Day 0	0	0.180117	0	0	0	0	0	0	0	0	0	0	0.0261461	0	0	53.5433	41.1084	0	0	0	0.0125888	0	0.211105	0	0	0	0.080375	0.00290512	4.79151	0.0435768	0	0
G7AD2	IQ133	G7	pfoA-	Day 2	0	47.9853	0	0	0	0	0	0	0	0	0	0	0.0013823	0	0	8.59516	17.0245	0	0.00414691	0.0435426	2.70655	0.00345576	0	0.0110584	0	0	0.0981436	1.54058	21.9551	0.0311018	0	0
G7AD6	IQ133	G7	pfoA-	Day 6	0	43.7217	0	0	0	0	0	0	0.0231489	0	0	0	0.013228	0	0.00661398	0.126768	28.4665	0.0187396	0.00220466	0.253536	11.2382	0.00330699	0.00992096	0.116847	0	0	2.71945	3.97279	9.21657	0.090391	0	0
G7BD0	IQ133	G7	pfoA-	Day 0	0	0.446756	0.00236629	0	0	0	0	0	0.0312351	0	0	0	0.0156175	0	0	19.3355	79.2178	0	0	0	0	0	0	0	0	0	0.0269757	0.00141978	0.900138	0.0222432	0	0
G7BD2	IQ133	G7	pfoA-	Day 2	0	43.5414	0	0	0	0	0	0	0	0	0	0	0	0	0	7.45117	25.5828	0.0070896	0.0023632	0	2.92919	0	0	0	0	0	0.0053172	0.586074	19.8899	0.0047264	0	0
G7BD6	IQ133	G7	pfoA-	Day 6	0	54.6725	0	0	0	0	0	0	0.0521906	0	0	0	0.00869843	0	0	0.179767	23.8931	0	0.0130476	0.0405927	5.00014	0.00724869	0.00869843	0	0	0	2.94442	2.29204	10.873	0.0144974	0	0
G7CD0	IQ133	G7	pfoA-	Day 0	0	2.37304	0.0117632	0	0	0	0	0	0.00156843	0	0	0	0.0776373	0	0	20.3206	55.6769	0	0.00156843	0	0.272907	0	0	0.00156843	0	0	0.00235265	0.0360739	21.1989	0.0250949	0	0
G7CD2	IQ133	G7	pfoA-	Day 2	0	45.4327	0	0	0	0	0	0	0.00166781	0	0	0	0.0208476	0	0	22.3111	22.2527	0.00250171	0	0.00166781	5.65803	0.0100068	0.00166781	0	0	0	0.119248	0.170116	4.01775	0	0	0
G7CD6	IQ133	G7	pfoA-	Day 6	0	36.9679	0	0	0	0	0	0	0.00297205	0	0	0	0.0222904	0	0.00148603	0.45844	28.1506	0	0.00148603	0.232563	2.1488	0.00222904	0.00891617	0.00297205	0	0	0.919108	1.23192	29.8469	0.00148603	0	0
G7DD0	IQ133	G7	pfoA-	Day 0	0	1.43178	0	0	0	0	0	0	0.018073	0	0	0	0	0	0	39.4283	47.4577	0	0.00301217	0	0.0652637	0.00200811	0	0	0	0	0.0130527	0.0451825	11.5316	0.00401623	0	0
G7DD2	IQ133	G7	pfoA-	Day 2	0	46.5306	0	0	0	0	0	0	0.00330696	0	0	0	0.00165348	0	0	13.4387	8.25831	0	0.0934216	0.00248022	3.1102	0	0	0	0	0	0.0132278	0.00992088	28.4961	0.0421637	0	0
G7DD6	IQ133	G7	pfoA-	Day 6	0	34.4167	0	0	0	0	0	0	0.029124	0	0	0	0.0110199	0	0	0.29675	19.3761	0.00157427	0.00787135	0	0.522658	0.00236141	0.0181041	0	0	0	0.171595	0.10705	44.9541	0.0850106	0	0
G7ED0	IQ133	G7	pfoA-	Day 0	0	0.262264	0	0	0	0	0	0	0	0	0	0	0.0302613	0	0	33.1361	59.6718	0	0	0	0	0	0	0	0	0	0.129451	0.119364	6.58687	0.0638849	0	0
G7ED2	IQ133	G7	pfoA-	Day 2	0	34.2073	0	0	0	0	0	0	0.0290056	0	0	0	0	0	0	4.53776	22.8967	0	0.0145028	0.00322284	1.75967	0.0290056	0.00322284	0	0	0	0.172422	5.57713	30.7556	0.0145028	0	0
G7ED6	IQ133	G7	pfoA-	Day 6	0	57.9767	0.00406164	0	0	0	0	0	0.00243698	0	0	0	0.00487397	0	0	0.292438	23.1676	0	0.0617369	0	4.37682	0	0	0.00974793	0	0	2.35006	3.34842	8.37754	0.0276191	0	0
G8AD0	LH043	G8	pfoA-	Day 0	0	5.04327	0	0	0	0	0	0	0	0	0	0	0.00382878	0	0	34.8702	35.162	0	0.0068918	0	0.0972509	0.00229727	0	0	0	0	0.0145494	0.00153151	24.7584	0.0398193	0	0
G8AD2	LH043	G8	pfoA-	Day 2	0	47.1638	0	0	0	0	0	0	0	0	0	0	0.0155894	0	0	16.5834	22.7063	0.0014847	0	0.00296941	4.29005	0.0393447	0	0	0	0	0.040087	0.0430564	9.11385	0	0	0
G8AD6	LH043	G8	pfoA-	Day 6	0	37.6315	0.015734	0	0	0	0	0	0.0136361	0	0	0	0.0272723	0	0.00944039	0.323071	29.1845	0.0062936	0.031468	0	6.01982	0.00209786	0.116432	0.0146851	0	0	0.912571	1.76535	23.8443	0.0818168	0	0
G8BD0	LH043	G8	pfoA-	Day 0	0	1.76307	0	0	0	0	0	0	0	0	0	0	0.00779256	0	0	57.324	23.7517	0	0.0175333	0	0.311702	0	0.00194814	0	0	0	0.00681849	0	16.6108	0.204555	0	0
G8BD2	LH043	G8	pfoA-	Day 2	0	45.9828	0	0	0	0	0	0	0.00719922	0	0	0	0.00791914	0	0	17.4387	15.7418	0	0	0	7.75428	0	0.00143984	0.00143984	0	0	0.00215977	0.00215977	13.0601	0	0	0
G8BD6	LH043	G8	pfoA-	Day 6	0	39.3185	0.0866439	0	0	0	0	0	0.00242927	0	0.00161951	0	0.0801658	0	0	1.20168	47.1667	0	0.00485854	0.00161951	0.989522	0.0526341	0	0	0	0	0.144946	0.187054	10.7001	0.0615415	0	0
G8CD0	LH043	G8	pfoA-	Day 0	0	1.98355	0	0	0	0	0	0	0	0	0	0	0	0	0	24.3633	48.4999	0	0	0	0.500936	0	0.00155329	0	0	0	0.0636849	0	24.4596	0.12737	0	0
G8CD2	LH043	G8	pfoA-	Day 2	0	51.6676	0	0	0	0	0	0	0	0	0	0	0.00718404	0	0	24.3593	14.6653	0	0	0	7.83329	0	0.00718404	0	0	0	0.00269401	0	1.45746	0	0	0
G8CD6	LH043	G8	pfoA-	Day 6	0	49.2007	0.00328421	0	0	0	0	0	0.0180631	0	0	0	0.16421	0	0	2.86547	20.2094	0.0016421	0.0287368	0.00246315	1.36951	0.0016421	0.0106737	0.0016421	0	0	0.1092	0.19541	25.3467	0.471284	0	0
G8DD0	LH043	G8	pfoA-	Day 0	0	1.48962	0	0	0	0	0	0	0.00235699	0	0	0	0.00235699	0	0	55.3586	28.8602	0	0	0	0.0235699	0	0	0	0	0	0.00471398	0	13.7931	0.465505	0	0
G8DD2	LH043	G8	pfoA-	Day 2	0	44.5394	0	0	0	0.00332582	0	0	0	0	0	0	0.00332582	0	0	11.9829	19.9707	0.00415728	0.00166291	0.00166291	3.70164	0	0.0332582	0	0	0	0.00831456	0.0232808	19.5151	0.21119	0	0
G8DD6	LH043	G8	pfoA-	Day 6	0	31.2841	0.00683954	0	0	0.00195416	0	0	0.00586247	0	0	0	0.0293123	0	0.00195416	0.184668	53.0211	0.0205186	0.0205186	0	2.56483	0.00488539	0.0117249	0	0	0	0.869599	1.85547	9.64473	0.471929	0	0
G8ED0	LH043	G8	pfoA-	Day 0	0	2.73739	0.00196088	0	0	0	0	0	0	0	0	0	0	0	0.00784352	32.7771	42.4168	0	0.00196088	0	0.0617677	0	0	0	0	0	0.00686308	0.00196088	21.9432	0.0431394	0	0
G8ED2	LH043	G8	pfoA-	Day 2	0	51.5782	0.0249155	0	0	0	0	0	0.0249155	0	0	0	0.0109005	0	0	22.4878	12.3861	0	0.0171294	0	9.62362	0.00311444	0.00311444	0	0	0	0.0420449	0.115234	3.68283	0	0	0
G8ED6	LH043	G8	pfoA-	Day 6	0	53.0007	0.0085867	0	0	0	0	0	0.00143112	0	0	0	0.0586758	0	0	0.976022	27.0095	0	0.0450802	0	1.7567	0.00286223	0.00500891	0.00143112	0	0	0.337028	0.661176	15.5305	0.605362	0	0

## Sheet: ExtDataFig2d
Group	Day	Mucispirillum	Bacteroides	Prevotella	Fusobacterium	Hyphomicrobium	Paracoccus	Burkholderia	Neisseria	Desulfovibrio	Acinetobacter	Pseudomonas	Actinomyces	Bacillus	Planococcus	Jeotgalicoccus	Enterococcus	Lactobacillus	Streptococcus	Candidatus Arthromitus	Clostridium	Blautia	Coprococcus	Dorea	Dehalobacterium	Peptostreptococcus	Anaerotruncus	Oscillospira	Ruminococcus	Allobaculum	Coprobacillus	Anaeroplasma	Methanomethylovorans
Control	Day 0	0.106168	3.27221	0.854596	0.000400717	0	0	0	0	2.00696	0	0	0.000628931	0.0147634	0	0.0013131	0	84.1732	0.0115814	2.13208	0.0704252	3.67424	0.0892701	0.0792434	0.225785	0	0.00360802	1.8882	0.573098	0.454297	0.292061	0.075897	0
ABX	Day 0	0	1.47448	0	0	0	0	0	0	0.00545671	0	0	0	0.00264236	0	0.00308649	64.8859	25.3672	0	0.135812	0.00063114	0.0316417	0.000943841	0.0482722	0	0	0	0.0318162	0.18056	6.83587	0.995694	0	0
pfoA+	Day 0	0	1.83018	0.00068427	0	0.000208206	0	0.000352563	0	0.076724	0	0	0	0.00597658	0.000135431	0.000381381	56.7641	34.9907	0.000256496	0.0178542	0.000907634	0.360226	0.0058538	0.000511127	0.000853216	0.000121888	0	0.068458	0.0220528	5.15194	0.701567	0	0
pfoA-	Day 0	0	1.24659	0.00107269	0	0	0	0.00039099	0	0.0038222	0	0	0	0.0136657	0	0.00204389	42.4653	44.1002	0	0.00335683	0.000597309	0.0918201	0.00835053	0.0143071	0.000245856	0	0	0.0389258	0.0164264	11.9135	0.0793828	0	0
Control	Day 2	0.181468	8.43373	0.421374	0	0	0	0	0	4.86148	0	0	0	0.867921	0	0.000282552	0.00189558	70.2882	0.0133775	1.29377	0.107799	6.43382	0.164406	0.153144	0.342739	0	0.00184318	4.66199	1.32138	0.055609	0.287215	0.106619	0
ABX	Day 2	0	49.6309	0.290585	0	0	0	0	0	0.00769041	0.000578854	0.00260485	0	0.014528	0	0	8.63328	7.17641	0.00430063	0.0179589	0.00346544	2.79262	0	0.00180976	0	0	0	0.473448	2.98879	27.797	0.163995	0	0
pfoA+	Day 2	0	47.4736	0.00489846	0	0	0	0.000109955	0	1.04465	0	0.000131341	0	0.0100411	0	0.00646436	21.3293	19.6757	0.000488723	0.00370141	0.00227899	7.12719	0.000360178	0.000262682	0.00704596	0	0	0.0811279	0.442356	2.78243	0.00780307	0	0
pfoA-	Day 2	0	44.4454	0.00502597	0	0	0.000221722	0	0	0.0116409	0	0	0	0.00543265	0	0	12.2219	16.3451	0.00119977	0.0127391	0.0122172	4.48686	0.00634621	0.00444186	0.00107647	0	0	0.126603	0.846581	21.4444	0.0227957	0	0
Control	Day 6	0.00333711	4.24971	0.467049	0	0	0	0	0	2.22611	0	0	0	3.05973	0	0.854242	0.00153628	81.7962	0.00216215	0.652466	0.083404	2.79212	0.0836234	0.0802127	0.282428	0	0	2.07209	0.722601	0.114345	0.325542	0.131122	0
ABX	Day 6	0	24.0045	0.000612831	0.000483996	0	0.000322664	0	0.00193598	0.0471821	0	0	0	0.646853	0	0.0185702	0.33026	50.4824	0.00125428	0.0152138	0.270094	1.67786	0.067014	0.00875893	0.102101	0	0	1.70429	0.966007	19.0825	0.402549	0.169256	0
pfoA+	Day 6	0	44.1335	0.0298918	0	0	0	0	0	0.0351491	0	0	0	0.0263263	0	0.00146006	1.2728	37.2227	0.00272017	0.0595477	0.000664771	2.24828	0.0105354	0.00398821	0.0400591	0	0	0.907449	0.998376	12.1926	0.668121	0.145539	0.000191905
pfoA-	Day 6	0	35.6899	0.161002	0	0	0.000162846	0	0	0.0240032	0	0.000134959	0	0.0418036	0	0.00214867	0.717692	37.7846	0.010546	0.0201988	0.0368121	4.21231	0.115584	0.0313368	0.0768871	0	0	1.32332	1.37936	18.2027	0.169576	0	0
