# Supplementary material for: Particular genomic and virulence traits associated with preterm infant-derived toxigenic Clostridium perfringens strains
Source: Nat Microbiol. 2023 May 25;8(6):1160–75. doi: 10.1038/s41564-023-01385-z (PMC10234813; doi:10.1038/s41564-023-01385-z)
Supplement: Source Data Extended Data Fig. 3 — Statistical source data. [file 41564_2023_1385_MOESM12_ESM.xlsx]

## Sheet: ExtDataFig3a-d
Group	Infiltration	Hyperplasia	Architecture	Total
pfoA+	2.5	3.5	3	9
pfoA+	3.5	3	3.5	10
pfoA+	3	3.5	4	10.5
pfoA+	3	3	3.5	9.5
pfoA+	3.5	3	3.5	10
pfoA+	3.5	4	4	11.5
pfoA+	3.5	3.5	4	11
pfoA+	3.5	3	3.5	10
pfoA+	3	3.5	3.5	10
pfoA+	3	4	3.5	10.5
pfoA-	2.5	2.5	2.5	7.5
pfoA-	2	2	2.5	6.5
pfoA-	2.5	2.5	2.5	7.5
pfoA-	2	3	2	7
pfoA-	2	2	2	6
Control	0	0	0	0
Control	1	0	1	2
Control	1	0	0	1
Control	1	1	1	3
Control	0	0	0	0
pfoA-	2	1.5	1.5	5
pfoA-	1	1.5	1.5	4
pfoA-	1.5	2	2.5	6
pfoA-	1.5	2	2.5	6
pfoA-	1	2.5	2.5	6
ABX	1	1	1	3
ABX	0	1.5	1	2.5
ABX	1	1.5	1	3.5
ABX	1	2	1	4
ABX	1	2	2	5
pfoA-	2	2	2	6
pfoA-	3	2.5	2.5	8
pfoA-	2	2	2	6
pfoA-	2	2.5	2.5	7
pfoA-	2	3.5	3	8.5
pfoA+	3.5	4.5	4	12
pfoA+	3.5	3	3.5	10
pfoA+	3.5	4.5	4	12
pfoA+	3.5	4	4	11.5
pfoA+	3.5	4	4	11.5
