# Supplementary material for: Particular genomic and virulence traits associated with preterm infant-derived toxigenic Clostridium perfringens strains
Source: Nat Microbiol. 2023 May 25;8(6):1160–75. doi: 10.1038/s41564-023-01385-z (PMC10234813; doi:10.1038/s41564-023-01385-z)
Supplement: Source Data Extended Data Fig. 4 — Statistical source data. [file 41564_2023_1385_MOESM13_ESM.xlsx]

## Sheet: ExtDataFig4a-j
Assay	Group	Value
IFN-g	Control	2.29273
IFN-g	Control	2.29273
IFN-g	Control	4.4445
IFN-g	Control	4.4445
IFN-g	Control	1.96735
IFN-g	Control	1.96735
IFN-g	Control	1.32044
IFN-g	Control	1.32044
IFN-g	Control	1.99103
IFN-g	Control	1.99103
IFN-g	ABX	1.96384
IFN-g	ABX	1.96384
IFN-g	ABX	2.69833
IFN-g	ABX	2.69833
IFN-g	ABX	3.75897
IFN-g	ABX	3.75897
IFN-g	ABX	1.68128
IFN-g	ABX	1.68128
IFN-g	ABX	1.58281
IFN-g	ABX	1.58281
IFN-g	pfoA+	2.58279
IFN-g	pfoA+	2.58279
IFN-g	pfoA+	4.69405
IFN-g	pfoA+	4.69405
IFN-g	pfoA+	2.1814
IFN-g	pfoA+	2.41772
IFN-g	pfoA+	2.41772
IFN-g	pfoA+	10.4027
IFN-g	pfoA+	10.4027
IFN-g	pfoA+	2.15732
IFN-g	pfoA+	2.15732
IFN-g	pfoA+	1.87256
IFN-g	pfoA+	1.87256
IFN-g	pfoA+	1.48719
IFN-g	pfoA+	1.48719
IFN-g	pfoA+	3.6095
IFN-g	pfoA+	3.6095
IFN-g	pfoA+	5.51446
IFN-g	pfoA+	5.51446
IFN-g	pfoA+	0.981635
IFN-g	pfoA+	1.43423
IFN-g	pfoA+	1.43423
IFN-g	pfoA+	1.82419
IFN-g	pfoA+	1.82419
IFN-g	pfoA+	7.09856
IFN-g	pfoA+	7.09856
IFN-g	pfoA+	3.37606
IFN-g	pfoA+	3.37606
IFN-g	pfoA-	0.763005
IFN-g	pfoA-	0.763005
IFN-g	pfoA-	2.3698
IFN-g	pfoA-	2.3698
IFN-g	pfoA-	1.84791
IFN-g	pfoA-	1.84791
IFN-g	pfoA-	2.93522
IFN-g	pfoA-	20.806
IFN-g	pfoA-	20.806
IFN-g	pfoA-	0.902616
IFN-g	pfoA-	0.902616
IFN-g	pfoA-	3.00265
IFN-g	pfoA-	3.00265
IFN-g	pfoA-	3.30933
IFN-g	pfoA-	3.30933
IFN-g	pfoA-	1.89638
IFN-g	pfoA-	3.09856
IFN-g	pfoA-	3.09856
IFN-g	pfoA-	0.857767
IFN-g	pfoA-	0.857767
IFN-g	pfoA-	2.01469
IFN-g	pfoA-	2.01469
IFN-g	pfoA-	2.60618
IFN-g	pfoA-	2.60618
IFN-g	pfoA-	0.510245
IFN-g	pfoA-	0.510245
IFN-g	pfoA-	3.25908
IFN-g	pfoA-	3.25908
IL-10	Control	2.92655
IL-10	Control	2.92655
IL-10	Control	2.03111
IL-10	Control	2.03111
IL-10	Control	1.48621
IL-10	Control	1.48621
IL-10	Control	1.83192
IL-10	Control	1.83192
IL-10	Control	1.63242
IL-10	Control	1.63242
IL-10	ABX	2.57416
IL-10	ABX	2.57416
IL-10	ABX	2.67746
IL-10	ABX	2.67746
IL-10	ABX	4.11278
IL-10	ABX	4.11278
IL-10	ABX	0
IL-10	ABX	0
IL-10	ABX	2.38099
IL-10	ABX	2.38099
IL-10	pfoA+	2.67123
IL-10	pfoA+	2.67123
IL-10	pfoA+	3.61872
IL-10	pfoA+	3.61872
IL-10	pfoA+	6.62517
IL-10	pfoA+	3.2722
IL-10	pfoA+	3.2722
IL-10	pfoA+	2.13294
IL-10	pfoA+	2.13294
IL-10	pfoA+	5.2462
IL-10	pfoA+	5.2462
IL-10	pfoA+	1.43609
IL-10	pfoA+	1.43609
IL-10	pfoA+	3.51965
IL-10	pfoA+	3.51965
IL-10	pfoA+	4.09425
IL-10	pfoA+	4.09425
IL-10	pfoA+	6.60487
IL-10	pfoA+	6.60487
IL-10	pfoA+	0
IL-10	pfoA+	0
IL-10	pfoA+	0
IL-10	pfoA+	0.484971
IL-10	pfoA+	0.484971
IL-10	pfoA+	1.8334
IL-10	pfoA+	1.8334
IL-10	pfoA+	3.27168
IL-10	pfoA+	3.27168
IL-10	pfoA-	1.29287
IL-10	pfoA-	1.29287
IL-10	pfoA-	0
IL-10	pfoA-	0
IL-10	pfoA-	3.32239
IL-10	pfoA-	3.32239
IL-10	pfoA-	0.384554
IL-10	pfoA-	20.8921
IL-10	pfoA-	20.8921
IL-10	pfoA-	1.97901
IL-10	pfoA-	1.97901
IL-10	pfoA-	1.78499
IL-10	pfoA-	1.78499
IL-10	pfoA-	2.13148
IL-10	pfoA-	2.13148
IL-10	pfoA-	2.87706
IL-10	pfoA-	4.50747
IL-10	pfoA-	4.50747
IL-10	pfoA-	2.72842
IL-10	pfoA-	2.72842
IL-10	pfoA-	3.37202
IL-10	pfoA-	3.37202
IL-10	pfoA-	4.31068
IL-10	pfoA-	4.31068
IL-10	pfoA-	0
IL-10	pfoA-	0
IL-10	pfoA-	3.66823
IL-10	pfoA-	3.66823
IL-12p70	Control	4.59344
IL-12p70	Control	4.59344
IL-12p70	Control	0
IL-12p70	Control	0
IL-12p70	Control	0
IL-12p70	Control	0
IL-12p70	Control	0
IL-12p70	Control	0
IL-12p70	Control	0
IL-12p70	Control	0
IL-12p70	ABX	0
IL-12p70	ABX	0
IL-12p70	ABX	3.83456
IL-12p70	ABX	3.83456
IL-12p70	ABX	10.4311
IL-12p70	ABX	10.4311
IL-12p70	ABX	0
IL-12p70	ABX	0
IL-12p70	ABX	4.69868
IL-12p70	ABX	4.69868
IL-12p70	pfoA+	4.094
IL-12p70	pfoA+	4.094
IL-12p70	pfoA+	9.00551
IL-12p70	pfoA+	9.00551
IL-12p70	pfoA+	0.852511
IL-12p70	pfoA+	0
IL-12p70	pfoA+	0
IL-12p70	pfoA+	0
IL-12p70	pfoA+	0
IL-12p70	pfoA+	4.32578
IL-12p70	pfoA+	4.32578
IL-12p70	pfoA+	7.6868
IL-12p70	pfoA+	7.6868
IL-12p70	pfoA+	2.85561
IL-12p70	pfoA+	2.85561
IL-12p70	pfoA+	11.9075
IL-12p70	pfoA+	11.9075
IL-12p70	pfoA+	0
IL-12p70	pfoA+	0
IL-12p70	pfoA+	0
IL-12p70	pfoA+	0
IL-12p70	pfoA+	0
IL-12p70	pfoA+	0
IL-12p70	pfoA+	0
IL-12p70	pfoA+	0
IL-12p70	pfoA+	0
IL-12p70	pfoA+	0
IL-12p70	pfoA+	0
IL-12p70	pfoA-	0
IL-12p70	pfoA-	0
IL-12p70	pfoA-	7.85501
IL-12p70	pfoA-	7.85501
IL-12p70	pfoA-	0
IL-12p70	pfoA-	0
IL-12p70	pfoA-	0
IL-12p70	pfoA-	42.1495
IL-12p70	pfoA-	42.1495
IL-12p70	pfoA-	0
IL-12p70	pfoA-	0
IL-12p70	pfoA-	5.5941
IL-12p70	pfoA-	5.5941
IL-12p70	pfoA-	0
IL-12p70	pfoA-	0
IL-12p70	pfoA-	4.8587
IL-12p70	pfoA-	0
IL-12p70	pfoA-	0
IL-12p70	pfoA-	0
IL-12p70	pfoA-	0
IL-12p70	pfoA-	2.07587
IL-12p70	pfoA-	2.07587
IL-12p70	pfoA-	0
IL-12p70	pfoA-	0
IL-12p70	pfoA-	0
IL-12p70	pfoA-	0
IL-12p70	pfoA-	0
IL-12p70	pfoA-	0
IL-17	Control	1.57271
IL-17	Control	1.57271
IL-17	Control	1.50918
IL-17	Control	1.50918
IL-17	Control	1.80509
IL-17	Control	1.80509
IL-17	Control	1.61378
IL-17	Control	1.61378
IL-17	Control	0.851045
IL-17	Control	0.851045
IL-17	ABX	3.84525
IL-17	ABX	3.84525
IL-17	ABX	1.65666
IL-17	ABX	1.65666
IL-17	ABX	2.4778
IL-17	ABX	2.4778
IL-17	ABX	1.61424
IL-17	ABX	1.61424
IL-17	ABX	1.97292
IL-17	ABX	1.97292
IL-17	pfoA+	4.91315
IL-17	pfoA+	4.91315
IL-17	pfoA+	2.0372
IL-17	pfoA+	2.0372
IL-17	pfoA+	7.27304
IL-17	pfoA+	1.9107
IL-17	pfoA+	1.9107
IL-17	pfoA+	5.2894
IL-17	pfoA+	5.2894
IL-17	pfoA+	2.87939
IL-17	pfoA+	2.87939
IL-17	pfoA+	1.86854
IL-17	pfoA+	1.86854
IL-17	pfoA+	3.23668
IL-17	pfoA+	3.23668
IL-17	pfoA+	2.05719
IL-17	pfoA+	2.05719
IL-17	pfoA+	4.74718
IL-17	pfoA+	4.74718
IL-17	pfoA+	0.554129
IL-17	pfoA+	0
IL-17	pfoA+	0
IL-17	pfoA+	0
IL-17	pfoA+	0
IL-17	pfoA+	1.19186
IL-17	pfoA+	1.19186
IL-17	pfoA+	2.07945
IL-17	pfoA+	2.07945
IL-17	pfoA-	1.4091
IL-17	pfoA-	1.4091
IL-17	pfoA-	1.25515
IL-17	pfoA-	1.25515
IL-17	pfoA-	1.5091
IL-17	pfoA-	1.5091
IL-17	pfoA-	2.75336
IL-17	pfoA-	3.17076
IL-17	pfoA-	3.17076
IL-17	pfoA-	1.42402
IL-17	pfoA-	1.42402
IL-17	pfoA-	0.808899
IL-17	pfoA-	0.808899
IL-17	pfoA-	1.67774
IL-17	pfoA-	1.67774
IL-17	pfoA-	2.33241
IL-17	pfoA-	4.91319
IL-17	pfoA-	4.91319
IL-17	pfoA-	1.25483
IL-17	pfoA-	1.25483
IL-17	pfoA-	3.06849
IL-17	pfoA-	3.06849
IL-17	pfoA-	1.76214
IL-17	pfoA-	1.76214
IL-17	pfoA-	1.35948
IL-17	pfoA-	1.35948
IL-17	pfoA-	2.12092
IL-17	pfoA-	2.12092
IL-1b	Control	23.958
IL-1b	Control	23.958
IL-1b	Control	36.8226
IL-1b	Control	36.8226
IL-1b	Control	46.3743
IL-1b	Control	46.3743
IL-1b	Control	19.1829
IL-1b	Control	19.1829
IL-1b	Control	15.0571
IL-1b	Control	15.0571
IL-1b	ABX	102.766
IL-1b	ABX	102.766
IL-1b	ABX	51.3275
IL-1b	ABX	51.3275
IL-1b	ABX	94.9026
IL-1b	ABX	94.9026
IL-1b	ABX	15.1505
IL-1b	ABX	15.1505
IL-1b	ABX	57.8086
IL-1b	ABX	57.8086
IL-1b	pfoA+	47.5312
IL-1b	pfoA+	47.5312
IL-1b	pfoA+	88.5956
IL-1b	pfoA+	88.5956
IL-1b	pfoA+	71.8182
IL-1b	pfoA+	14.837
IL-1b	pfoA+	14.837
IL-1b	pfoA+	156.227
IL-1b	pfoA+	156.227
IL-1b	pfoA+	29.8378
IL-1b	pfoA+	29.8378
IL-1b	pfoA+	34.1826
IL-1b	pfoA+	34.1826
IL-1b	pfoA+	52.1765
IL-1b	pfoA+	52.1765
IL-1b	pfoA+	21.3618
IL-1b	pfoA+	21.3618
IL-1b	pfoA+	58.2842
IL-1b	pfoA+	58.2842
IL-1b	pfoA+	27.9577
IL-1b	pfoA+	65.3721
IL-1b	pfoA+	65.3721
IL-1b	pfoA+	17.7305
IL-1b	pfoA+	17.7305
IL-1b	pfoA+	35.3539
IL-1b	pfoA+	35.3539
IL-1b	pfoA+	52.4604
IL-1b	pfoA+	52.4604
IL-1b	pfoA-	22.4819
IL-1b	pfoA-	22.4819
IL-1b	pfoA-	52.6487
IL-1b	pfoA-	52.6487
IL-1b	pfoA-	36.7909
IL-1b	pfoA-	36.7909
IL-1b	pfoA-	27.1312
IL-1b	pfoA-	47.2614
IL-1b	pfoA-	47.2614
IL-1b	pfoA-	25.5752
IL-1b	pfoA-	25.5752
IL-1b	pfoA-	50.4651
IL-1b	pfoA-	50.4651
IL-1b	pfoA-	32.321
IL-1b	pfoA-	32.321
IL-1b	pfoA-	17.5098
IL-1b	pfoA-	48.2065
IL-1b	pfoA-	48.2065
IL-1b	pfoA-	18.3608
IL-1b	pfoA-	18.3608
IL-1b	pfoA-	45.3495
IL-1b	pfoA-	45.3495
IL-1b	pfoA-	58.8181
IL-1b	pfoA-	58.8181
IL-1b	pfoA-	28.4984
IL-1b	pfoA-	28.4984
IL-1b	pfoA-	51.6193
IL-1b	pfoA-	51.6193
IL-22	Control	0
IL-22	Control	0
IL-22	Control	0
IL-22	Control	0
IL-22	Control	0
IL-22	Control	0
IL-22	Control	0
IL-22	Control	0
IL-22	Control	0
IL-22	Control	0
IL-22	ABX	0
IL-22	ABX	0
IL-22	ABX	0
IL-22	ABX	0
IL-22	ABX	12.673
IL-22	ABX	12.673
IL-22	ABX	0
IL-22	ABX	0
IL-22	ABX	0
IL-22	ABX	0
IL-22	pfoA+	535.629
IL-22	pfoA+	535.629
IL-22	pfoA+	3.17576
IL-22	pfoA+	3.17576
IL-22	pfoA+	6.5561
IL-22	pfoA+	0
IL-22	pfoA+	0
IL-22	pfoA+	8.90664
IL-22	pfoA+	8.90664
IL-22	pfoA+	0
IL-22	pfoA+	0
IL-22	pfoA+	0
IL-22	pfoA+	0
IL-22	pfoA+	10.1081
IL-22	pfoA+	10.1081
IL-22	pfoA+	0
IL-22	pfoA+	0
IL-22	pfoA+	0
IL-22	pfoA+	0
IL-22	pfoA+	0
IL-22	pfoA+	0
IL-22	pfoA+	0
IL-22	pfoA+	0
IL-22	pfoA+	0
IL-22	pfoA+	0
IL-22	pfoA+	0
IL-22	pfoA+	0
IL-22	pfoA+	0
IL-22	pfoA-	0
IL-22	pfoA-	0
IL-22	pfoA-	0
IL-22	pfoA-	0
IL-22	pfoA-	0
IL-22	pfoA-	0
IL-22	pfoA-	0
IL-22	pfoA-	41.2927
IL-22	pfoA-	41.2927
IL-22	pfoA-	0
IL-22	pfoA-	0
IL-22	pfoA-	0
IL-22	pfoA-	0
IL-22	pfoA-	0
IL-22	pfoA-	0
IL-22	pfoA-	0
IL-22	pfoA-	0
IL-22	pfoA-	0
IL-22	pfoA-	0
IL-22	pfoA-	0
IL-22	pfoA-	0
IL-22	pfoA-	0
IL-22	pfoA-	0
IL-22	pfoA-	0
IL-22	pfoA-	0
IL-22	pfoA-	0
IL-22	pfoA-	0
IL-22	pfoA-	0
IL-4	Control	0
IL-4	Control	0
IL-4	Control	0.148909
IL-4	Control	0.148909
IL-4	Control	0.0832784
IL-4	Control	0.0832784
IL-4	Control	0
IL-4	Control	0
IL-4	Control	0
IL-4	Control	0
IL-4	ABX	0.477956
IL-4	ABX	0.477956
IL-4	ABX	0
IL-4	ABX	0
IL-4	ABX	0.915962
IL-4	ABX	0.915962
IL-4	ABX	0.0395361
IL-4	ABX	0.0395361
IL-4	ABX	0.362638
IL-4	ABX	0.362638
IL-4	pfoA+	0.582254
IL-4	pfoA+	0.582254
IL-4	pfoA+	0.530717
IL-4	pfoA+	0.530717
IL-4	pfoA+	0.288555
IL-4	pfoA+	0.804427
IL-4	pfoA+	0.804427
IL-4	pfoA+	0
IL-4	pfoA+	0
IL-4	pfoA+	0.392156
IL-4	pfoA+	0.392156
IL-4	pfoA+	0.255655
IL-4	pfoA+	0.255655
IL-4	pfoA+	0.709278
IL-4	pfoA+	0.709278
IL-4	pfoA+	0
IL-4	pfoA+	0
IL-4	pfoA+	0
IL-4	pfoA+	0
IL-4	pfoA+	0
IL-4	pfoA+	0
IL-4	pfoA+	0
IL-4	pfoA+	0
IL-4	pfoA+	0
IL-4	pfoA+	0
IL-4	pfoA+	0
IL-4	pfoA+	0.445994
IL-4	pfoA+	0.445994
IL-4	pfoA-	0
IL-4	pfoA-	0
IL-4	pfoA-	0.437036
IL-4	pfoA-	0.437036
IL-4	pfoA-	0
IL-4	pfoA-	0
IL-4	pfoA-	0.0506714
IL-4	pfoA-	0
IL-4	pfoA-	0
IL-4	pfoA-	0
IL-4	pfoA-	0
IL-4	pfoA-	0.752047
IL-4	pfoA-	0.752047
IL-4	pfoA-	0.371198
IL-4	pfoA-	0.371198
IL-4	pfoA-	0.0506714
IL-4	pfoA-	0.232021
IL-4	pfoA-	0.232021
IL-4	pfoA-	0
IL-4	pfoA-	0
IL-4	pfoA-	0.223194
IL-4	pfoA-	0.223194
IL-4	pfoA-	0
IL-4	pfoA-	0
IL-4	pfoA-	0
IL-4	pfoA-	0
IL-4	pfoA-	0
IL-4	pfoA-	0
IL-6	Control	0
IL-6	Control	0
IL-6	Control	0
IL-6	Control	0
IL-6	Control	0
IL-6	Control	0
IL-6	Control	0
IL-6	Control	0
IL-6	Control	0
IL-6	Control	0
IL-6	ABX	0
IL-6	ABX	0
IL-6	ABX	0
IL-6	ABX	0
IL-6	ABX	0
IL-6	ABX	0
IL-6	ABX	0
IL-6	ABX	0
IL-6	ABX	0
IL-6	ABX	0
IL-6	pfoA+	0
IL-6	pfoA+	0
IL-6	pfoA+	0
IL-6	pfoA+	0
IL-6	pfoA+	0
IL-6	pfoA+	0
IL-6	pfoA+	0
IL-6	pfoA+	0
IL-6	pfoA+	0
IL-6	pfoA+	0
IL-6	pfoA+	0
IL-6	pfoA+	0
IL-6	pfoA+	0
IL-6	pfoA+	0
IL-6	pfoA+	0
IL-6	pfoA+	0
IL-6	pfoA+	0
IL-6	pfoA+	0
IL-6	pfoA+	0
IL-6	pfoA+	0
IL-6	pfoA+	0
IL-6	pfoA+	0
IL-6	pfoA+	0
IL-6	pfoA+	0
IL-6	pfoA+	0
IL-6	pfoA+	0
IL-6	pfoA+	3.56969
IL-6	pfoA+	3.56969
IL-6	pfoA-	0
IL-6	pfoA-	0
IL-6	pfoA-	0
IL-6	pfoA-	0
IL-6	pfoA-	0
IL-6	pfoA-	0
IL-6	pfoA-	0
IL-6	pfoA-	0
IL-6	pfoA-	0
IL-6	pfoA-	0
IL-6	pfoA-	0
IL-6	pfoA-	0
IL-6	pfoA-	0
IL-6	pfoA-	0
IL-6	pfoA-	0
IL-6	pfoA-	1.53189
IL-6	pfoA-	0
IL-6	pfoA-	0
IL-6	pfoA-	0
IL-6	pfoA-	0
IL-6	pfoA-	0
IL-6	pfoA-	0
IL-6	pfoA-	0
IL-6	pfoA-	0
IL-6	pfoA-	0
IL-6	pfoA-	0
IL-6	pfoA-	0
IL-6	pfoA-	0
KC/GRO	Control	91.1708
KC/GRO	Control	91.1708
KC/GRO	Control	3.23718
KC/GRO	Control	3.23718
KC/GRO	Control	22.4859
KC/GRO	Control	22.4859
KC/GRO	Control	0
KC/GRO	Control	0
KC/GRO	Control	7.46957
KC/GRO	Control	7.46957
KC/GRO	ABX	237.708
KC/GRO	ABX	237.708
KC/GRO	ABX	80.2791
KC/GRO	ABX	80.2791
KC/GRO	ABX	275.863
KC/GRO	ABX	275.863
KC/GRO	ABX	77.4481
KC/GRO	ABX	77.4481
KC/GRO	ABX	142.687
KC/GRO	ABX	142.687
KC/GRO	pfoA+	300.67
KC/GRO	pfoA+	300.67
KC/GRO	pfoA+	0.598267
KC/GRO	pfoA+	0.598267
KC/GRO	pfoA+	509.327
KC/GRO	pfoA+	0
KC/GRO	pfoA+	0
KC/GRO	pfoA+	425.926
KC/GRO	pfoA+	425.926
KC/GRO	pfoA+	204.498
KC/GRO	pfoA+	204.498
KC/GRO	pfoA+	188.77
KC/GRO	pfoA+	188.77
KC/GRO	pfoA+	373.752
KC/GRO	pfoA+	373.752
KC/GRO	pfoA+	8.43325
KC/GRO	pfoA+	8.43325
KC/GRO	pfoA+	215.963
KC/GRO	pfoA+	215.963
KC/GRO	pfoA+	55.5515
KC/GRO	pfoA+	178.048
KC/GRO	pfoA+	178.048
KC/GRO	pfoA+	97.8507
KC/GRO	pfoA+	97.8507
KC/GRO	pfoA+	81.0767
KC/GRO	pfoA+	81.0767
KC/GRO	pfoA+	97.1511
KC/GRO	pfoA+	97.1511
KC/GRO	pfoA-	109.615
KC/GRO	pfoA-	109.615
KC/GRO	pfoA-	225.201
KC/GRO	pfoA-	225.201
KC/GRO	pfoA-	225.525
KC/GRO	pfoA-	225.525
KC/GRO	pfoA-	148.992
KC/GRO	pfoA-	288.349
KC/GRO	pfoA-	288.349
KC/GRO	pfoA-	87.7895
KC/GRO	pfoA-	87.7895
KC/GRO	pfoA-	146.7
KC/GRO	pfoA-	146.7
KC/GRO	pfoA-	251.936
KC/GRO	pfoA-	251.936
KC/GRO	pfoA-	166.146
KC/GRO	pfoA-	120.302
KC/GRO	pfoA-	120.302
KC/GRO	pfoA-	101.951
KC/GRO	pfoA-	101.951
KC/GRO	pfoA-	164.031
KC/GRO	pfoA-	164.031
KC/GRO	pfoA-	126.282
KC/GRO	pfoA-	126.282
KC/GRO	pfoA-	119.231
KC/GRO	pfoA-	119.231
KC/GRO	pfoA-	136.84
KC/GRO	pfoA-	136.84
TNF-a	Control	17.6755
TNF-a	Control	17.6755
TNF-a	Control	0
TNF-a	Control	0
TNF-a	Control	10.5803
TNF-a	Control	10.5803
TNF-a	Control	0
TNF-a	Control	0
TNF-a	Control	12.798
TNF-a	Control	12.798
TNF-a	ABX	32.541
TNF-a	ABX	32.541
TNF-a	ABX	14.6554
TNF-a	ABX	14.6554
TNF-a	ABX	49.6154
TNF-a	ABX	49.6154
TNF-a	ABX	10.6666
TNF-a	ABX	10.6666
TNF-a	ABX	22.1289
TNF-a	ABX	22.1289
TNF-a	pfoA+	45.4635
TNF-a	pfoA+	45.4635
TNF-a	pfoA+	4.42598
TNF-a	pfoA+	4.42598
TNF-a	pfoA+	90.7278
TNF-a	pfoA+	0
TNF-a	pfoA+	0
TNF-a	pfoA+	92.5495
TNF-a	pfoA+	92.5495
TNF-a	pfoA+	33.3353
TNF-a	pfoA+	33.3353
TNF-a	pfoA+	28.7705
TNF-a	pfoA+	28.7705
TNF-a	pfoA+	40.028
TNF-a	pfoA+	40.028
TNF-a	pfoA+	19.7353
TNF-a	pfoA+	19.7353
TNF-a	pfoA+	39.6692
TNF-a	pfoA+	39.6692
TNF-a	pfoA+	16.8538
TNF-a	pfoA+	52.6471
TNF-a	pfoA+	52.6471
TNF-a	pfoA+	13.2776
TNF-a	pfoA+	13.2776
TNF-a	pfoA+	35.7033
TNF-a	pfoA+	35.7033
TNF-a	pfoA+	24.7575
TNF-a	pfoA+	24.7575
TNF-a	pfoA-	13.2664
TNF-a	pfoA-	13.2664
TNF-a	pfoA-	44.5371
TNF-a	pfoA-	44.5371
TNF-a	pfoA-	28.5452
TNF-a	pfoA-	28.5452
TNF-a	pfoA-	20.1338
TNF-a	pfoA-	31.6722
TNF-a	pfoA-	31.6722
TNF-a	pfoA-	7.64896
TNF-a	pfoA-	7.64896
TNF-a	pfoA-	20.6907
TNF-a	pfoA-	20.6907
TNF-a	pfoA-	37.5864
TNF-a	pfoA-	37.5864
TNF-a	pfoA-	25.6728
TNF-a	pfoA-	47.7019
TNF-a	pfoA-	47.7019
TNF-a	pfoA-	15.2482
TNF-a	pfoA-	15.2482
TNF-a	pfoA-	16.8538
TNF-a	pfoA-	16.8538
TNF-a	pfoA-	22.5367
TNF-a	pfoA-	22.5367
TNF-a	pfoA-	13.857
TNF-a	pfoA-	13.857
TNF-a	pfoA-	22.4062
TNF-a	pfoA-	22.4062
